# Supplementary material for: Best genome sequencing strategies for annotation of complex immune gene families in wildlife
Source: Gigascience. 2022 Oct 30;11:giac100. doi: 10.1093/gigascience/giac100 (PMC9618407; doi:10.1093/gigascience/giac100)
Supplement: giac100_Supplemental_Files [file giac100_supplemental_files.zip]

Archive with 2 entries (2 files):
- Additional file 1_amended.xlsx
- Additional file 2_amended.docx
