# Supplementary material for: Best genome sequencing strategies for annotation of complex immune gene families in wildlife
Source: Gigascience. 2022 Oct 30;11:giac100. doi: 10.1093/gigascience/giac100 (PMC9618407; doi:10.1093/gigascience/giac100)
Supplement: giac100_Supplemental_Files [file giac100_supplemental_files.zip › Additional file 1_amended.xlsx]

## Sheet: Platypus GCA_004115215.4
chr5	manual-annotation	Gene	183780	189049	.	+	.	Ext. LRC-Oran-CD22
chr5	manual-annotation	Exon	183780	184169	.	+	.	Ext. LRC-Oran-CD22
chr5	manual-annotation	Exon	184395	184712	.	+	.	Ext. LRC-Oran-CD22
chr5	manual-annotation	Exon	185336	185599	.	+	.	Ext. LRC-Oran-CD22
chr5	manual-annotation	Exon	185947	186525	.	+	.	Ext. LRC-Oran-CD22
chr5	manual-annotation	Exon	187358	187618	.	+	.	Ext. LRC-Oran-CD22
chr5	manual-annotation	Exon	188120	188215	.	+	.	Ext. LRC-Oran-CD22
chr5	manual-annotation	Exon	188322	188822	.	+	.	Ext. LRC-Oran-CD22
chr5	manual-annotation	Exon	188903	189049	.	+	.	Ext. LRC-Oran-CD22
chr5	manual-annotation	Gene	4106407	4123580	.	+	.	Ext. LRC-Oran-CEACAM
chr5	manual-annotation	Exon	4106407	4106481	.	+	.	Ext. LRC-Oran-CEACAM
chr5	manual-annotation	Exon	4117855	4118133	.	+	.	Ext. LRC-Oran-CEACAM
chr5	manual-annotation	Exon	4118496	4118771	.	+	.	Ext. LRC-Oran-CEACAM
chr5	manual-annotation	Exon	4122928	4123200	.	+	.	Ext. LRC-Oran-CEACAM
chr5	manual-annotation	Exon	4123302	4123580	.	+	.	Ext. LRC-Oran-CEACAM
chr5	manual-annotation	Gene	4041901	4033090	.	-	.	Ext. LRC-Oran-CEACAM
chr5	manual-annotation	Exon	4041901	4041812	.	-	.	Ext. LRC-Oran-CEACAM
chr5	manual-annotation	Exon	4040416	4040066	.	-	.	Ext. LRC-Oran-CEACAM
chr5	manual-annotation	Exon	4034637	4034338	.	-	.	Ext. LRC-Oran-CEACAM
chr5	manual-annotation	Exon	4033203	4033090	.	-	.	Ext. LRC-Oran-CEACAM
chr5	manual-annotation	Gene	4054960	4060333	.	+	.	Ext. LRC-Oran-CEACAM
chr5	manual-annotation	Exon	4054960	4055316	.	+	.	Ext. LRC-Oran-CEACAM
chr5	manual-annotation	Exon	4056329	4056619	.	+	.	Ext. LRC-Oran-CEACAM
chr5	manual-annotation	Exon	4058341	4058601	.	+	.	Ext. LRC-Oran-CEACAM
chr5	manual-annotation	Exon	4059481	4059618	.	+	.	Ext. LRC-Oran-CEACAM
chr5	manual-annotation	Exon	4060211	4060333	.	+	.	Ext. LRC-Oran-CEACAM
chr5	manual-annotation	Gene	4098521	4066987	.	-	.	Ext. LRC-Oran-CEACAM
chr5	manual-annotation	Exon	4098521	4098366	.	-	.	Ext. LRC-Oran-CEACAM
chr5	manual-annotation	Exon	4094990	4094865	.	-	.	Ext. LRC-Oran-CEACAM
chr5	manual-annotation	Exon	4094130	4093933	.	-	.	Ext. LRC-Oran-CEACAM
chr5	manual-annotation	Exon	4081964	4081863	.	-	.	Ext. LRC-Oran-CEACAM
chr5	manual-annotation	Exon	4080573	4080211	.	-	.	Ext. LRC-Oran-CEACAM
chr5	manual-annotation	Exon	4069536	4069411	.	-	.	Ext. LRC-Oran-CEACAM
chr5	manual-annotation	Exon	4071585	4071307	.	-	.	Ext. LRC-Oran-CEACAM
chr5	manual-annotation	Exon	4070922	4070668	.	-	.	Ext. LRC-Oran-CEACAM
chr5	manual-annotation	Exon	4068411	4068115	.	-	.	Ext. LRC-Oran-CEACAM
chr5	manual-annotation	Exon	4068053	4067781	.	-	.	Ext. LRC-Oran-CEACAM
chr5	manual-annotation	Exon	4067157	4066987	.	-	.	Ext. LRC-Oran-CEACAM
chr10	manual-annotation	Gene	52732689	52733875	.	+	.	Ext. LRC-Oran-OSCAR
chr10	manual-annotation	Exon	52732689	52733186	.	+	.	Ext. LRC-Oran-OSCAR
chr10	manual-annotation	Exon	52733582	52733875	.	+	.	Ext. LRC-Oran-OSCAR
chr5	manual-annotation	Gene	5144775	5139409	.	-	.	Ext. LRC-Oran-SIGLEC
chr5	manual-annotation	Exon	5144775	5144389	.	-	.	Ext. LRC-Oran-SIGLEC
chr5	manual-annotation	Exon	5144245	5143934	.	-	.	Ext. LRC-Oran-SIGLEC
chr5	manual-annotation	Exon	5143109	5142825	.	-	.	Ext. LRC-Oran-SIGLEC
chr5	manual-annotation	Exon	5140379	5140269	.	-	.	Ext. LRC-Oran-SIGLEC
chr5	manual-annotation	Exon	5139600	5139409	.	-	.	Ext. LRC-Oran-SIGLEC
chr5	manual-annotation	Gene	5041412	5031157	.	-	.	Ext. LRC-Oran-SIGLEC
chr5	manual-annotation	Exon	5041412	5041278	.	-	.	Ext. LRC-Oran-SIGLEC
chr5	manual-annotation	Exon	5035755	5035393	.	-	.	Ext. LRC-Oran-SIGLEC
chr5	manual-annotation	Exon	5034704	5034381	.	-	.	Ext. LRC-Oran-SIGLEC
chr5	manual-annotation	Exon	5033510	5033241	.	-	.	Ext. LRC-Oran-SIGLEC
chr5	manual-annotation	Exon	5033055	5032768	.	-	.	Ext. LRC-Oran-SIGLEC
chr5	manual-annotation	Exon	5032348	5032235	.	-	.	Ext. LRC-Oran-SIGLEC
chr5	manual-annotation	Exon	5032148	5031996	.	-	.	Ext. LRC-Oran-SIGLEC
chr5	manual-annotation	Exon	5031279	5031157	.	-	.	Ext. LRC-Oran-SIGLEC
chr5	manual-annotation	Gene	4992191	5023925	.	+	.	Ext. LRC-Oran-SIGLEC
chr5	manual-annotation	Exon	4992191	4992595	.	+	.	Ext. LRC-Oran-SIGLEC
chr5	manual-annotation	Exon	4997796	4998095	.	+	.	Ext. LRC-Oran-SIGLEC
chr5	manual-annotation	Exon	4999128	4999442	.	+	.	Ext. LRC-Oran-SIGLEC
chr5	manual-annotation	Exon	5000052	5000522	.	+	.	Ext. LRC-Oran-SIGLEC
chr5	manual-annotation	Exon	5001568	5001678	.	+	.	Ext. LRC-Oran-SIGLEC
chr5	manual-annotation	Exon	5002668	5002853	.	+	.	Ext. LRC-Oran-SIGLEC
chr5	manual-annotation	Exon	5016148	5016540	.	+	.	Ext. LRC-Oran-SIGLEC
chr5	manual-annotation	Exon	5017871	5018146	.	+	.	Ext. LRC-Oran-SIGLEC
chr5	manual-annotation	Exon	5020438	5020701	.	+	.	Ext. LRC-Oran-SIGLEC
chr5	manual-annotation	Exon	5020827	5021570	.	+	.	Ext. LRC-Oran-SIGLEC
chr5	manual-annotation	Exon	5023743	5023925	.	+	.	Ext. LRC-Oran-SIGLEC
chr18	manual-annotation	Gene	18248276	18222651	.	-	.	Ext. LRC-Oran-SIGLEC1
chr18	manual-annotation	Exon	18248276	18247503	.	-	.	Ext. LRC-Oran-SIGLEC1
chr18	manual-annotation	Exon	18244434	18244171	.	-	.	Ext. LRC-Oran-SIGLEC1
chr18	manual-annotation	Exon	18243600	18243346	.	-	.	Ext. LRC-Oran-SIGLEC1
chr18	manual-annotation	Exon	18242777	18242460	.	-	.	Ext. LRC-Oran-SIGLEC1
chr18	manual-annotation	Exon	18241294	18240995	.	-	.	Ext. LRC-Oran-SIGLEC1
chr18	manual-annotation	Exon	18238060	18237788	.	-	.	Ext. LRC-Oran-SIGLEC1
chr18	manual-annotation	Exon	18233966	18233664	.	-	.	Ext. LRC-Oran-SIGLEC1
chr18	manual-annotation	Exon	18232472	18232215	.	-	.	Ext. LRC-Oran-SIGLEC1
chr18	manual-annotation	Exon	18230923	18230588	.	-	.	Ext. LRC-Oran-SIGLEC1
chr18	manual-annotation	Exon	18229554	18229117	.	-	.	Ext. LRC-Oran-SIGLEC1
chr18	manual-annotation	Exon	18228729	18228430	.	-	.	Ext. LRC-Oran-SIGLEC1
chr18	manual-annotation	Exon	18227932	18227678	.	-	.	Ext. LRC-Oran-SIGLEC1
chr18	manual-annotation	Exon	18227327	18227010	.	-	.	Ext. LRC-Oran-SIGLEC1
chr18	manual-annotation	Exon	18226001	18225744	.	-	.	Ext. LRC-Oran-SIGLEC1
chr18	manual-annotation	Exon	18222947	18222651	.	-	.	Ext. LRC-Oran-SIGLEC1
chr3	manual-annotation	Gene	51251931	51244590	.	-	.	Ext. LRC-Oran-SIGLEC15
chr3	manual-annotation	Exon	51251931	51251545	.	-	.	Ext. LRC-Oran-SIGLEC15
chr3	manual-annotation	Exon	51244955	51244590	.	-	.	Ext. LRC-Oran-SIGLEC15
chrX3	manual-annotation	Gene	33852839	33854751	.	-	.	Ext. MHCII-Oran_B3GALT4
chrX3	manual-annotation	Exon	33854600	33854751	.	-	.	Ext. MHCII-Oran_B3GALT4
chrX3	manual-annotation	Exon	33852839	33854512	.	-	.	Ext. MHCII-Oran_B3GALT4
chrX3	manual-annotation	Gene	33790174	33797425	.	+	.	Ext. MHCII-Oran_DAXX
chrX3	manual-annotation	Exon	33790174	33790368	.	+	.	Ext. MHCII-Oran_DAXX
chrX3	manual-annotation	Exon	33792219	33793056	.	+	.	Ext. MHCII-Oran_DAXX
chrX3	manual-annotation	Exon	33794045	33794250	.	+	.	Ext. MHCII-Oran_DAXX
chrX3	manual-annotation	Exon	33794485	33794767	.	+	.	Ext. MHCII-Oran_DAXX
chrX3	manual-annotation	Exon	33795207	33795334	.	+	.	Ext. MHCII-Oran_DAXX
chrX3	manual-annotation	Exon	33795395	33795589	.	+	.	Ext. MHCII-Oran_DAXX
chrX3	manual-annotation	Exon	33795635	33795690	.	+	.	Ext. MHCII-Oran_DAXX
chrX3	manual-annotation	Exon	33795784	33795985	.	+	.	Ext. MHCII-Oran_DAXX
chrX3	manual-annotation	Exon	33797209	33797425	.	+	.	Ext. MHCII-Oran_DAXX
chrX3	manual-annotation	Gene	33833002	33837589	.	-	.	Ext. MHCII-Oran_PFDN6
chrX3	manual-annotation	Exon	33837468	33837589	.	-	.	Ext. MHCII-Oran_PFDN6
chrX3	manual-annotation	Exon	33834701	33834772	.	-	.	Ext. MHCII-Oran_PFDN6
chrX3	manual-annotation	Exon	33834521	33834591	.	-	.	Ext. MHCII-Oran_PFDN6
chrX3	manual-annotation	Exon	33834296	33834420	.	-	.	Ext. MHCII-Oran_PFDN6
chrX3	manual-annotation	Exon	33833002	33833202	.	-	.	Ext. MHCII-Oran_PFDN6
chrX3	manual-annotation	Gene	33816538	33830555	.	+	.	Ext. MHCII-Oran_RGL2
chrX3	manual-annotation	Exon	33816538	33816730	.	+	.	Ext. MHCII-Oran_RGL2
chrX3	manual-annotation	Exon	33817599	33817682	.	+	.	Ext. MHCII-Oran_RGL2
chrX3	manual-annotation	Exon	33818195	33818379	.	+	.	Ext. MHCII-Oran_RGL2
chrX3	manual-annotation	Exon	33818475	33818525	.	+	.	Ext. MHCII-Oran_RGL2
chrX3	manual-annotation	Exon	33818999	33819195	.	+	.	Ext. MHCII-Oran_RGL2
chrX3	manual-annotation	Exon	33819198	33819265	.	+	.	Ext. MHCII-Oran_RGL2
chrX3	manual-annotation	Exon	33820249	33820497	.	+	.	Ext. MHCII-Oran_RGL2
chrX3	manual-annotation	Exon	33821654	33821757	.	+	.	Ext. MHCII-Oran_RGL2
chrX3	manual-annotation	Exon	33821892	33821982	.	+	.	Ext. MHCII-Oran_RGL2
chrX3	manual-annotation	Exon	33822904	33822972	.	+	.	Ext. MHCII-Oran_RGL2
chrX3	manual-annotation	Exon	33823098	33823169	.	+	.	Ext. MHCII-Oran_RGL2
chrX3	manual-annotation	Exon	33823290	33823322	.	+	.	Ext. MHCII-Oran_RGL2
chrX3	manual-annotation	Exon	33825282	33825406	.	+	.	Ext. MHCII-Oran_RGL2
chrX3	manual-annotation	Exon	33825757	33825861	.	+	.	Ext. MHCII-Oran_RGL2
chrX3	manual-annotation	Exon	33825968	33826034	.	+	.	Ext. MHCII-Oran_RGL2
chrX3	manual-annotation	Exon	33826227	33826472	.	+	.	Ext. MHCII-Oran_RGL2
chrX3	manual-annotation	Exon	33828502	33828616	.	+	.	Ext. MHCII-Oran_RGL2
chrX3	manual-annotation	Exon	33830287	33830555	.	+	.	Ext. MHCII-Oran_RGL2
chrX3	manual-annotation	Gene	33859394	33863139	.	-	.	Ext. MHCII-Oran_RPS18
chrX3	manual-annotation	Exon	33862987	33863139	.	-	.	Ext. MHCII-Oran_RPS18
chrX3	manual-annotation	Exon	33861374	33861475	.	-	.	Ext. MHCII-Oran_RPS18
chrX3	manual-annotation	Exon	33859736	33859827	.	-	.	Ext. MHCII-Oran_RPS18
chrX3	manual-annotation	Exon	33859394	33859537	.	-	.	Ext. MHCII-Oran_RPS18
chrX3	manual-annotation	Gene	33838187	33849248	.	+	.	Ext. MHCII-Oran_WDR46
chrX3	manual-annotation	Exon	33838187	33838281	.	+	.	Ext. MHCII-Oran_WDR46
chrX3	manual-annotation	Exon	33838383	33838436	.	+	.	Ext. MHCII-Oran_WDR46
chrX3	manual-annotation	Exon	33838599	33838679	.	+	.	Ext. MHCII-Oran_WDR46
chrX3	manual-annotation	Exon	33840288	33840380	.	+	.	Ext. MHCII-Oran_WDR46
chrX3	manual-annotation	Exon	33841041	33841160	.	+	.	Ext. MHCII-Oran_WDR46
chrX3	manual-annotation	Exon	33841265	33841342	.	+	.	Ext. MHCII-Oran_WDR46
chrX3	manual-annotation	Exon	33843200	33843312	.	+	.	Ext. MHCII-Oran_WDR46
chrX3	manual-annotation	Exon	33843411	33843498	.	+	.	Ext. MHCII-Oran_WDR46
chrX3	manual-annotation	Exon	33843592	33843653	.	+	.	Ext. MHCII-Oran_WDR46
chrX3	manual-annotation	Exon	33843759	33843863	.	+	.	Ext. MHCII-Oran_WDR46
chrX3	manual-annotation	Exon	33843951	33844101	.	+	.	Ext. MHCII-Oran_WDR46
chrX3	manual-annotation	Exon	33844200	33844335	.	+	.	Ext. MHCII-Oran_WDR46
chrX3	manual-annotation	Exon	33844565	33844664	.	+	.	Ext. MHCII-Oran_WDR46
chrX3	manual-annotation	Exon	33844761	33845074	.	+	.	Ext. MHCII-Oran_WDR46
chrX3	manual-annotation	Exon	33845969	33846063	.	+	.	Ext. MHCII-Oran_WDR46
chrX3	manual-annotation	Exon	33846180	33846275	.	+	.	Ext. MHCII-Oran_WDR46
chrX3	manual-annotation	Exon	33848207	33848320	.	+	.	Ext. MHCII-Oran_WDR46
chrX3	manual-annotation	Exon	33849057	33849248	.	+	.	Ext. MHCII-Oran_WDR46
chrX3	manual-annotation	Gene	33801126	33803483	.	+	.	Ext. MHCII-Oran_ZBTB22
chrX3	manual-annotation	Exon	33801126	33801569	.	+	.	Ext. MHCII-Oran_ZBTB22
chrX3	manual-annotation	Exon	33802066	33802385	.	+	.	Ext. MHCII-Oran_ZBTB22
chrX3	manual-annotation	Exon	33803294	33803483	.	+	.	Ext. MHCII-Oran_ZBTB22
chrX5	manual-annotation	Gene	24110153	24129805	.	-	.	Ext. MHCI-Oran_GABBR1
chrX5	manual-annotation	Exon	24129554	24129805	.	-	.	Ext. MHCI-Oran_GABBR1
chrX5	manual-annotation	Exon	24128766	24128936	.	-	.	Ext. MHCI-Oran_GABBR1
chrX5	manual-annotation	Exon	24127773	24127874	.	-	.	Ext. MHCI-Oran_GABBR1
chrX5	manual-annotation	Exon	24127254	24127319	.	-	.	Ext. MHCI-Oran_GABBR1
chrX5	manual-annotation	Exon	24125021	24125212	.	-	.	Ext. MHCI-Oran_GABBR1
chrX5	manual-annotation	Exon	24123932	24124183	.	-	.	Ext. MHCI-Oran_GABBR1
chrX5	manual-annotation	Exon	24122007	24122070	.	-	.	Ext. MHCI-Oran_GABBR1
chrX5	manual-annotation	Exon	24120710	24120787	.	-	.	Ext. MHCI-Oran_GABBR1
chrX5	manual-annotation	Exon	24119337	24119487	.	-	.	Ext. MHCI-Oran_GABBR1
chrX5	manual-annotation	Exon	24118579	24118711	.	-	.	Ext. MHCI-Oran_GABBR1
chrX5	manual-annotation	Exon	24117878	24117994	.	-	.	Ext. MHCI-Oran_GABBR1
chrX5	manual-annotation	Exon	24116761	24116868	.	-	.	Ext. MHCI-Oran_GABBR1
chrX5	manual-annotation	Exon	24115856	24115949	.	-	.	Ext. MHCI-Oran_GABBR1
chrX5	manual-annotation	Exon	24114012	24114139	.	-	.	Ext. MHCI-Oran_GABBR1
chrX5	manual-annotation	Exon	24113079	24113207	.	-	.	Ext. MHCI-Oran_GABBR1
chrX5	manual-annotation	Exon	24112072	24112215	.	-	.	Ext. MHCI-Oran_GABBR1
chrX5	manual-annotation	Exon	24110153	24111490	.	-	.	Ext. MHCI-Oran_GABBR1
chrX5	manual-annotation	Gene	24098172	24100553	.	-	.	Ext. MHCI-Oran_UBD
chrX5	manual-annotation	Exon	24100329	24100553	.	-	.	Ext. MHCI-Oran_UBD
chrX5	manual-annotation	Exon	24098172	24099001	.	-	.	Ext. MHCI-Oran_UBD
chrX5	manual-annotation	Gene	22915491	22914943	.	-	.	IFN-Oran_IFNA1
chrX5	manual-annotation	Exon	22915491	22914943	.	-	.	IFN-Oran_IFNA1
chrX5	manual-annotation	Gene	22916531	22917079	.	+	.	IFN-Oran_IFNA2
chrX5	manual-annotation	Exon	22916531	22917079	.	+	.	IFN-Oran_IFNA2
chrX5	manual-annotation	Gene	22920274	22919726	.	-	.	IFN-Oran_IFNA3
chrX5	manual-annotation	Exon	22920274	22919726	.	-	.	IFN-Oran_IFNA3
chrX5	manual-annotation	Gene	22921457	22922005	.	+	.	IFN-Oran_IFNA4
chrX5	manual-annotation	Exon	22921457	22922005	.	+	.	IFN-Oran_IFNA4
chrX5	manual-annotation	Gene	22925925	22925377	.	-	.	IFN-Oran_IFNA5
chrX5	manual-annotation	Exon	22925925	22925377	.	-	.	IFN-Oran_IFNA5
chrX5	manual-annotation	Gene	22927108	22927656	.	+	.	IFN-Oran_IFNA6
chrX5	manual-annotation	Exon	22927108	22927656	.	+	.	IFN-Oran_IFNA6
chrX2	manual-annotation	Gene	18375141	18375704	.	+	.	IFN-Oran_IFNB
chrX2	manual-annotation	Gene	18178858	18178220	.	-	.	IFN-Oran_IFNB
chrX2	manual-annotation	Exon	18375141	18375704	.	+	.	IFN-Oran_IFNB
chrX2	manual-annotation	Exon	18178858	18178220	.	-	.	IFN-Oran_IFNB
chr5	manual-annotation	Gene	3194807	3191703	.	-	.	IFN-Oran_IFNL
chr5	manual-annotation	Exon	3194807	3194646	.	-	.	IFN-Oran_IFNL
chr5	manual-annotation	Exon	3193211	3192936	.	-	.	IFN-Oran_IFNL
chr5	manual-annotation	Exon	3191935	3191849	.	-	.	IFN-Oran_IFNL
chr5	manual-annotation	Exon	3191741	3191703	.	-	.	IFN-Oran_IFNL
chr3	manual-annotation	Gene	61502511	61503017	.	+	.	IFN-Oran_TypeI-IFN
chr3	manual-annotation	Exon	61502511	61503017	.	+	.	IFN-Oran_TypeI-IFN
chr14	manual-annotation	Gene	15149586	15152667	.	+	.	IGH-Oran_IGHA1
chr14	manual-annotation	Exon	15149586	15152667	.	+	.	IGH-Oran_IGHA1
chr14	manual-annotation	Gene	15199278	15201927	.	+	.	IGH-Oran_IGHA2
chr14	manual-annotation	Exon	15199278	15199587	.	+	.	IGH-Oran_IGHA2
chr14	manual-annotation	Exon	15200655	15200996	.	+	.	IGH-Oran_IGHA2
chr14	manual-annotation	Exon	15201533	15201927	.	+	.	IGH-Oran_IGHA2
chr14	manual-annotation	Gene	15035639	15049875	.	+	.	IGH-Oran_IGHD
chr14	manual-annotation	Exon	15035639	15035975	.	+	.	IGH-Oran_IGHD
chr14	manual-annotation	Exon	15036343	15036663	.	+	.	IGH-Oran_IGHD
chr14	manual-annotation	Exon	15037078	15037401	.	+	.	IGH-Oran_IGHD
chr14	manual-annotation	Exon	15049598	15049875	.	+	.	IGH-Oran_IGHD
chr14	manual-annotation	Gene	15011840	15179293	.	+	.	IGH-Oran_IGHE
chr14	manual-annotation	Exon	15011840	15012194	.	+	.	IGH-Oran_IGHE
chr14	manual-annotation	Exon	15176073	15176375	.	+	.	IGH-Oran_IGHE
chr14	manual-annotation	Exon	15177678	15178010	.	+	.	IGH-Oran_IGHE
chr14	manual-annotation	Exon	15178973	15179293	.	+	.	IGH-Oran_IGHE
chr14	manual-annotation	Gene	15124379	15135651	.	+	.	IGH-Oran_IGHG1
chr14	manual-annotation	Exon	15124379	15124532	.	+	.	IGH-Oran_IGHG1
chr14	manual-annotation	Exon	15127932	15128225	.	+	.	IGH-Oran_IGHG1
chr14	manual-annotation	Exon	15129636	15129962	.	+	.	IGH-Oran_IGHG1
chr14	manual-annotation	Exon	15130711	15131028	.	+	.	IGH-Oran_IGHG1
chr14	manual-annotation	Exon	15134065	15134195	.	+	.	IGH-Oran_IGHG1
chr14	manual-annotation	Exon	15135568	15135651	.	+	.	IGH-Oran_IGHG1
chr14	manual-annotation	Gene	15103153	15110461	.	+	.	IGH-Oran_IGHG2
chr14	manual-annotation	Exon	15103153	15103510	.	+	.	IGH-Oran_IGHG2
chr14	manual-annotation	Exon	15104862	15105209	.	+	.	IGH-Oran_IGHG2
chr14	manual-annotation	Exon	15106213	15106530	.	+	.	IGH-Oran_IGHG2
chr14	manual-annotation	Exon	15109162	15109292	.	+	.	IGH-Oran_IGHG2
chr14	manual-annotation	Exon	15110378	15110461	.	+	.	IGH-Oran_IGHG2
chr14	manual-annotation	Gene	15012931	15027051	.	+	.	IGH-Oran_IGHM
chr14	manual-annotation	Exon	15012931	15013111	.	+	.	IGH-Oran_IGHM
chr14	manual-annotation	Exon	15023430	15023750	.	+	.	IGH-Oran_IGHM
chr14	manual-annotation	Exon	15024482	15024811	.	+	.	IGH-Oran_IGHM
chr14	manual-annotation	Exon	15025828	15026145	.	+	.	IGH-Oran_IGHM
chr14	manual-annotation	Exon	15026657	15027051	.	+	.	IGH-Oran_IGHM
chr14	manual-annotation	Gene	15077411	15081797	.	+	.	IGH-Oran_IGHO
chr14	manual-annotation	Exon	15077411	15077693	.	+	.	IGH-Oran_IGHO
chr14	manual-annotation	Exon	15079079	15079438	.	+	.	IGH-Oran_IGHO
chr14	manual-annotation	Exon	15080084	15080404	.	+	.	IGH-Oran_IGHO
chr14	manual-annotation	Exon	15081460	15081797	.	+	.	IGH-Oran_IGHO
chr14	manual-annotation	Variable	14792328	14792660	.	+	.	IGH-Oran-IGHV_AF381293.1
chr14	manual-annotation	Variable	14659026	14659334	.	+	.	IGH-Oran-IGHV_AF381295.1
chr14	manual-annotation	Variable	14700057	14700365	.	+	.	IGH-Oran-IGHV_AF381295.1
chr14	manual-annotation	Variable	14722720	14723037	.	+	.	IGH-Oran-IGHV_AF381295.1
chr14	manual-annotation	Variable	14738083	14738400	.	+	.	IGH-Oran-IGHV_AF381295.1
chr14	manual-annotation	Variable	14647314	14647649	.	+	.	IGH-Oran-IGHV_AF381296.1
chr14	manual-annotation	Variable	14654218	14654589	.	+	.	IGH-Oran-IGHV_AF381296.1
chr14	manual-annotation	Variable	14692272	14692607	.	+	.	IGH-Oran-IGHV_AF381296.1
chr14	manual-annotation	Variable	14717890	14718204	.	+	.	IGH-Oran-IGHV_AF381296.1
chr14	manual-annotation	Variable	14674597	14675097	.	+	.	IGH-Oran-IGHV_AF381298.1
chr14	manual-annotation	Variable	14733650	14733997	.	+	.	IGH-Oran-IGHV_AF381299.1
chr14	manual-annotation	Variable	14707004	14707504	.	+	.	IGH-Oran-IGHV_AF381305.1
chr14	manual-annotation	Variable	14651055	14651378	.	+	.	IGH-Oran-IGHV_AF381307.1
chr14	manual-annotation	Variable	14711896	14712387	.	+	.	IGH-Oran-IGHV_AF381307.1
chr14	manual-annotation	Variable	14848251	14848568	.	+	.	IGH-Oran-IGHV_AF381307.1
chr14	manual-annotation	Variable	14894831	14895100	.	+	.	IGH-Oran-IGHV_AF381307.1
chr14	manual-annotation	Variable	14754799	14755080	.	+	.	IGH-Oran-IGHV_AF381311.1
chr14	manual-annotation	Variable	14656933	14657271	.	+	.	IGH-Oran-IGHV_AF381312.1
chr14	manual-annotation	Variable	14683341	14683850	.	+	.	IGH-Oran-IGHV_AF381312.1
chr14	manual-annotation	Variable	14705105	14705431	.	+	.	IGH-Oran-IGHV_AF381312.1
chr14	manual-annotation	Variable	14838582	14839010	.	+	.	IGH-Oran-IGHV_AF381312.1
chr14	manual-annotation	Variable	14860589	14860906	.	+	.	IGH-Oran-IGHV_AF381315.1
chr14	manual-annotation	Variable	14642396	14642734	.	+	.	IGH-Oran-IGHV_AF381317.1
chr14	manual-annotation	Variable	14746005	14746331	.	+	.	IGH-Oran-IGHV_AF381317.1
chr14	manual-annotation	Variable	14773384	14773743	.	+	.	IGH-Oran-IGHV_AF381317.1
chr14	manual-annotation	Variable	14794702	14795031	.	+	.	IGH-Oran-IGHV_AF381317.1
chr14	manual-annotation	Variable	14808218	14808547	.	+	.	IGH-Oran-IGHV_AF381317.1
chr14	manual-annotation	Variable	14813440	14813778	.	+	.	IGH-Oran-IGHV_AF381317.1
chr14	manual-annotation	Variable	14830349	14830672	.	+	.	IGH-Oran-IGHV_AF381317.1
chr14	manual-annotation	Variable	14851463	14851786	.	+	.	IGH-Oran-IGHV_AF381317.1
chr14	manual-annotation	Variable	14864965	14865258	.	+	.	IGH-Oran-IGHV_AF381317.1
chr14	manual-annotation	Variable	14868544	14868858	.	+	.	IGH-Oran-IGHV_AF381317.1
chr14	manual-annotation	Variable	14777605	14777913	.	+	.	IGH-Oran-IGHV_AF381318.1
chr14	manual-annotation	Variable	14783846	14784154	.	+	.	IGH-Oran-IGHV_AF381318.1
chr14	manual-annotation	Variable	14698008	14698304	.	+	.	IGH-Oran-IGHV_AF381320.1
chr14	manual-annotation	Variable	14840564	14840833	.	+	.	IGH-Oran-IGHV_AF381320.1
chr14	manual-annotation	Variable	14665795	14666073	.	+	.	IGH-Oran-IGHV_AF381321.1
chr14	manual-annotation	Variable	14678893	14679147	.	+	.	IGH-Oran-IGHV_AF381321.1
chr14	manual-annotation	Variable	14749671	14749877	.	+	.	IGH-Oran-IGHV_AF381321.1
chr14	manual-annotation	Variable	14638410	14638727	.	+	.	IGH-Oran-IGHV_AF381322.1
chr14	manual-annotation	Variable	14834599	14834922	.	+	.	IGH-Oran-IGHV_AF381322.1
chr14	manual-annotation	Variable	14846710	14847048	.	+	.	IGH-Oran-IGHV_AF381322.1
chr14	manual-annotation	Variable	14805622	14805909	.	+	.	IGH-Oran-IGHV_AF381324.1
chr18	manual-annotation	Constant	28129564	28129244	.	-	.	IGL-Oran_IGKC
chr18	manual-annotation	Variable	28144329	28144628	.	+	.	IGL-Oran_IGKV1
chr18	manual-annotation	Variable	28188126	28187971	.	-	.	IGL-Oran_IGKV10p
chr18	manual-annotation	Variable	28191325	28191074	.	-	.	IGL-Oran_IGKV11
chr18	manual-annotation	Variable	28194407	28194084	.	-	.	IGL-Oran_IGKV12
chr18	manual-annotation	Variable	28200208	28199915	.	-	.	IGL-Oran_IGKV13
chr18	manual-annotation	Variable	28204211	28203873	.	-	.	IGL-Oran_IGKV14
chr18	manual-annotation	Variable	28210042	28209872	.	-	.	IGL-Oran_IGKV15p
chr18	manual-annotation	Variable	28212968	28212705	.	-	.	IGL-Oran_IGKV16
chr18	manual-annotation	Variable	28214742	28214452	.	-	.	IGL-Oran_IGKV17
chr18	manual-annotation	Variable	28218544	28218251	.	-	.	IGL-Oran_IGKV18
chr18	manual-annotation	Variable	28227737	28227435	.	-	.	IGL-Oran_IGKV19
chr18	manual-annotation	Variable	28147260	28147553	.	+	.	IGL-Oran_IGKV2
chr18	manual-annotation	Variable	28233015	28232695	.	-	.	IGL-Oran_IGKV20
chr18	manual-annotation	Variable	28151976	28151635	.	-	.	IGL-Oran_IGKV3
chr18	manual-annotation	Variable	28157136	28156972	.	-	.	IGL-Oran_IGKV4p
chr18	manual-annotation	Variable	28159582	28159268	.	-	.	IGL-Oran_IGKV5
chr18	manual-annotation	Variable	28168877	28168572	.	-	.	IGL-Oran_IGKV6
chr18	manual-annotation	Variable	28174426	28174085	.	-	.	IGL-Oran_IGKV7
chr18	manual-annotation	Variable	28178708	28178851	.	+	.	IGL-Oran_IGKV8p
chr18	manual-annotation	Variable	28181101	28180793	.	-	.	IGL-Oran_IGKV9
ch21	manual-annotation	Constant	16844564	16844875	.	+	.	IGL-Oran_IGL3
ch21	manual-annotation	Constant	22733574	22733831	.	+	.	IGL-Oran_IGL6P
ch21	manual-annotation	Variable	16831566	16831835	.	+	.	IGL-Oran_IGLV1
ch21	manual-annotation	Variable	22521389	22521826	.	+	.	IGL-Oran_IGLV10
ch21	manual-annotation	Variable	22524734	22524862	.	+	.	IGL-Oran_IGLV11p
ch21	manual-annotation	Variable	22527829	22528278	.	+	.	IGL-Oran_IGLV12
ch21	manual-annotation	Variable	22531192	22531320	.	+	.	IGL-Oran_IGLV13p
ch21	manual-annotation	Variable	22534313	22534603	.	+	.	IGL-Oran_IGLV14
ch21	manual-annotation	Variable	22538504	22538779	.	+	.	IGL-Oran_IGLV15
ch21	manual-annotation	Variable	22543295	22543576	.	+	.	IGL-Oran_IGLV16
ch21	manual-annotation	Variable	22547697	22548029	.	+	.	IGL-Oran_IGLV17
ch21	manual-annotation	Variable	22551984	22552265	.	+	.	IGL-Oran_IGLV18
ch21	manual-annotation	Variable	22555750	22556040	.	+	.	IGL-Oran_IGLV19
ch21	manual-annotation	Variable	17304989	17305267	.	+	.	IGL-Oran_IGLV2
ch21	manual-annotation	Variable	22559196	22559471	.	+	.	IGL-Oran_IGLV20
ch21	manual-annotation	Variable	22563081	22563371	.	+	.	IGL-Oran_IGLV21
ch21	manual-annotation	Variable	22566410	22566691	.	+	.	IGL-Oran_IGLV22
ch21	manual-annotation	Variable	22569883	22570140	.	+	.	IGL-Oran_IGLV23
ch21	manual-annotation	Variable	22572502	22572780	.	+	.	IGL-Oran_IGLV24
ch21	manual-annotation	Variable	22578557	22578856	.	+	.	IGL-Oran_IGLV25
ch21	manual-annotation	Variable	22582820	22583101	.	+	.	IGL-Oran_IGLV26
ch21	manual-annotation	Variable	22587288	22587569	.	+	.	IGL-Oran_IGLV27
ch21	manual-annotation	Variable	22591717	22592022	.	+	.	IGL-Oran_IGLV28
ch21	manual-annotation	Variable	22593271	22593570	.	+	.	IGL-Oran_IGLV29
ch21	manual-annotation	Variable	22597449	22597781	.	+	.	IGL-Oran_IGLV30
ch21	manual-annotation	Variable	22599924	22600190	.	+	.	IGL-Oran_IGLV31p
ch21	manual-annotation	Variable	22603220	22603528	.	+	.	IGL-Oran_IGLV32
ch21	manual-annotation	Variable	22606918	22607193	.	+	.	IGL-Oran_IGLV33
ch21	manual-annotation	Variable	22612419	22612709	.	+	.	IGL-Oran_IGLV34
ch21	manual-annotation	Variable	22620817	22621104	.	+	.	IGL-Oran_IGLV35
ch21	manual-annotation	Variable	22625773	22626048	.	+	.	IGL-Oran_IGLV36
ch21	manual-annotation	Variable	22628685	22629005	.	+	.	IGL-Oran_IGLV37
ch21	manual-annotation	Variable	22633501	22633647	.	+	.	IGL-Oran_IGLV38p
ch21	manual-annotation	Variable	22638499	22638831	.	+	.	IGL-Oran_IGLV39
ch21	manual-annotation	Variable	22485154	22485318	.	+	.	IGL-Oran_IGLV3p
ch21	manual-annotation	Variable	22488693	22488956	.	+	.	IGL-Oran_IGLV4
ch21	manual-annotation	Variable	22642058	22642351	.	+	.	IGL-Oran_IGLV40
ch21	manual-annotation	Variable	22645562	22645846	.	+	.	IGL-Oran_IGLV41
ch21	manual-annotation	Variable	22649701	22649970	.	+	.	IGL-Oran_IGLV42
ch21	manual-annotation	Variable	22657506	22657790	.	+	.	IGL-Oran_IGLV43
ch21	manual-annotation	Variable	22663249	22663518	.	+	.	IGL-Oran_IGLV44
ch21	manual-annotation	Variable	22668458	22668742	.	+	.	IGL-Oran_IGLV45
ch21	manual-annotation	Variable	22673218	22673496	.	+	.	IGL-Oran_IGLV46
ch21	manual-annotation	Variable	22677914	22678183	.	+	.	IGL-Oran_IGLV47
ch21	manual-annotation	Variable	22685426	22685695	.	+	.	IGL-Oran_IGLV48
ch21	manual-annotation	Variable	22691725	22692045	.	+	.	IGL-Oran_IGLV49
ch21	manual-annotation	Variable	22698949	22699275	.	+	.	IGL-Oran_IGLV50
ch21	manual-annotation	Variable	22702574	22702747	.	+	.	IGL-Oran_IGLV51p
ch21	manual-annotation	Variable	22704728	22705261	.	+	.	IGL-Oran_IGLV52
ch21	manual-annotation	Variable	22709569	22709844	.	+	.	IGL-Oran_IGLV53p
ch21	manual-annotation	Variable	22947403	22947125	.	-	.	IGL-Oran_IGLV55
ch21	manual-annotation	Variable	22494233	22494322	.	+	.	IGL-Oran_IGLV5p
ch21	manual-annotation	Variable	22503118	22503594	.	+	.	IGL-Oran_IGLV6p
ch21	manual-annotation	Variable	22509230	22509409	.	+	.	IGL-Oran_IGLV7p
ch21	manual-annotation	Variable	22514825	22515115	.	+	.	IGL-Oran_IGLV8
ch21	manual-annotation	Variable	22518661	22518966	.	+	.	IGL-Oran_IGLV9
ch21	manual-annotation	Variable	22726492	22726809	.	+	.	IGL-Oran_IGLVC1
ch21	manual-annotation	Variable	22738496	22738813	.	+	.	IGL-Oran_IGLVC2
ch21	manual-annotation	Variable	22743482	22743799	.	+	.	IGL-Oran_IGLVC4
ch21	manual-annotation	Variable	22748708	22749025	.	+	.	IGL-Oran_IGLVC5
chr7	manual-annotation	Gene	63016935	63013719	.	-	.	IL-Oran_IL10
chr7	manual-annotation	Exon	63016935	63016756	.	-	.	IL-Oran_IL10
chr7	manual-annotation	Exon	63014709	63014560	.	-	.	IL-Oran_IL10
chr7	manual-annotation	Exon	63011729	63011637	.	-	.	IL-Oran_IL10
chr7	manual-annotation	Exon	63013787	63013719	.	-	.	IL-Oran_IL10
chr10	manual-annotation	Gene	52395114	52382711	.	-	.	IL-Oran_IL11
chr10	manual-annotation	Exon	52395114	52395010	.	-	.	IL-Oran_IL11
chr10	manual-annotation	Exon	52384050	52383910	.	-	.	IL-Oran_IL11
chr10	manual-annotation	Exon	52383434	52383279	.	-	.	IL-Oran_IL11
chr10	manual-annotation	Exon	52382881	52382711	.	-	.	IL-Oran_IL11
chr1	manual-annotation	Gene	154988500	154994492	.	+	.	IL-Oran_IL12A
chr1	manual-annotation	Exon	154988500	154988691	.	+	.	IL-Oran_IL12A
chr1	manual-annotation	Exon	154990779	154990895	.	+	.	IL-Oran_IL12A
chr1	manual-annotation	Exon	154990975	154991016	.	+	.	IL-Oran_IL12A
chr1	manual-annotation	Exon	154991108	154991257	.	+	.	IL-Oran_IL12A
chr1	manual-annotation	Exon	154994319	154994492	.	+	.	IL-Oran_IL12A
chrX1	manual-annotation	Gene	27843863	27850145	.	+	.	IL-Oran_IL12B
chrX1	manual-annotation	Exon	27843863	27844162	.	+	.	IL-Oran_IL12B
chrX1	manual-annotation	Exon	27845619	27845741	.	+	.	IL-Oran_IL12B
chrX1	manual-annotation	Exon	27846615	27846833	.	+	.	IL-Oran_IL12B
chrX1	manual-annotation	Exon	27847699	27847887	.	+	.	IL-Oran_IL12B
chrX1	manual-annotation	Exon	27850017	27850145	.	+	.	IL-Oran_IL12B
chr12	manual-annotation	Gene	27105631	27100210	.	-	.	IL-Oran_IL15
chr12	manual-annotation	Exon	27105631	27105521	.	-	.	IL-Oran_IL15
chr12	manual-annotation	Exon	27103892	27103779	.	-	.	IL-Oran_IL15
chr12	manual-annotation	Exon	27100335	27100210	.	-	.	IL-Oran_IL15
chr5	manual-annotation	Gene	16767031	16832831	.	+	.	IL-Oran_IL16
chr5	manual-annotation	Exon	16767031	16767381	.	+	.	IL-Oran_IL16
chr5	manual-annotation	Exon	16775290	16775469	.	+	.	IL-Oran_IL16
chr5	manual-annotation	Exon	16782989	16783114	.	+	.	IL-Oran_IL16
chr5	manual-annotation	Exon	16784041	16784154	.	+	.	IL-Oran_IL16
chr5	manual-annotation	Exon	16788599	16788748	.	+	.	IL-Oran_IL16
chr5	manual-annotation	Exon	16789836	16789940	.	+	.	IL-Oran_IL16
chr5	manual-annotation	Exon	16790373	16790594	.	+	.	IL-Oran_IL16
chr5	manual-annotation	Exon	16793491	16793619	.	+	.	IL-Oran_IL16
chr5	manual-annotation	Exon	16797603	16797734	.	+	.	IL-Oran_IL16
chr5	manual-annotation	Exon	16804643	16805095	.	+	.	IL-Oran_IL16
chr5	manual-annotation	Exon	16812766	16812900	.	+	.	IL-Oran_IL16
chr5	manual-annotation	Exon	16813647	16814543	.	+	.	IL-Oran_IL16
chr5	manual-annotation	Exon	16817635	16817826	.	+	.	IL-Oran_IL16
chr5	manual-annotation	Exon	16822254	16822463	.	+	.	IL-Oran_IL16
chr5	manual-annotation	Exon	16825007	16825117	.	+	.	IL-Oran_IL16
chr5	manual-annotation	Exon	16832646	16832831	.	+	.	IL-Oran_IL16
chrX1	manual-annotation	Gene	16345950	16347186	.	+	.	IL-Oran_IL17A
chrX1	manual-annotation	Exon	16345950	16346162	.	+	.	IL-Oran_IL17A
chrX1	manual-annotation	Exon	16346944	16347186	.	+	.	IL-Oran_IL17A
chrX1	manual-annotation	Gene	16742219	16737553	.	-	.	IL-Oran_IL17B
chrX1	manual-annotation	Exon	16742219	16742073	.	-	.	IL-Oran_IL17B
chrX1	manual-annotation	Exon	16737870	16737553	.	-	.	IL-Oran_IL17B
chrX1	manual-annotation	Exon	16735200	16734919	.	-	.	IL-Oran_IL17B
chr20	manual-annotation	Gene	415453	418781	.	+	.	IL-Oran_IL17D
chr20	manual-annotation	Exon	415453	415647	.	+	.	IL-Oran_IL17D
chr20	manual-annotation	Exon	418449	418781	.	+	.	IL-Oran_IL17D
chr13	manual-annotation	Gene	38930267	38932199	.	+	.	IL-Oran_IL17E
chr13	manual-annotation	Exon	38930267	38930386	.	+	.	IL-Oran_IL17E
chr13	manual-annotation	Exon	38930536	38930841	.	+	.	IL-Oran_IL17E
chr13	manual-annotation	Exon	38931948	38932199	.	+	.	IL-Oran_IL17E
chrX1	manual-annotation	Gene	16367101	16363059	.	-	.	IL-Oran_IL17F
chrX1	manual-annotation	Exon	16367101	16366817	.	-	.	IL-Oran_IL17F
chrX1	manual-annotation	Exon	16366306	16366154	.	-	.	IL-Oran_IL17F
chrX1	manual-annotation	Exon	16363295	16363059	.	-	.	IL-Oran_IL17F
chr11	manual-annotation	Gene	56952341	56956928	.	+	.	IL-Oran_IL18A
chr11	manual-annotation	Exon	56952341	56952502	.	+	.	IL-Oran_IL18A
chr11	manual-annotation	Exon	56945047	56945154	.	+	.	IL-Oran_IL18A
chr11	manual-annotation	Exon	56954443	56954580	.	+	.	IL-Oran_IL18A
chr11	manual-annotation	Exon	56956692	56956928	.	+	.	IL-Oran_IL18A
chr7	manual-annotation	Gene	63100166	63107457	.	+	.	IL-Oran_IL19
chr7	manual-annotation	Exon	63100166	63100405	.	+	.	IL-Oran_IL19
chr7	manual-annotation	Exon	63105729	63105896	.	+	.	IL-Oran_IL19
chr7	manual-annotation	Exon	63106377	63106457	.	+	.	IL-Oran_IL19
chr7	manual-annotation	Exon	63107377	63107457	.	+	.	IL-Oran_IL19
chr11	manual-annotation	Gene	1994773	2001082	.	+	.	IL-Oran_IL1B
chr11	manual-annotation	Exon	1994773	1994850	.	+	.	IL-Oran_IL1B
chr11	manual-annotation	Exon	1997530	1997781	.	+	.	IL-Oran_IL1B
chr11	manual-annotation	Exon	1998781	1998972	.	+	.	IL-Oran_IL1B
chr11	manual-annotation	Exon	1999289	1999510	.	+	.	IL-Oran_IL1B
chr11	manual-annotation	Exon	2000882	2001082	.	+	.	IL-Oran_IL1B
chr11	manual-annotation	Gene	1920690	1919838	.	-	.	IL-Oran_IL1F10
chr11	manual-annotation	Exon	1920690	1920556	.	-	.	IL-Oran_IL1F10
chr11	manual-annotation	Exon	1920053	1919838	.	-	.	IL-Oran_IL1F10
chr11	manual-annotation	Gene	1912251	1908007	.	-	.	IL-Oran_IL1RN
chr11	manual-annotation	Exon	1912251	1912135	.	-	.	IL-Oran_IL1RN
chr11	manual-annotation	Exon	1911015	1910911	.	-	.	IL-Oran_IL1RN
chr11	manual-annotation	Exon	1909297	1909178	.	-	.	IL-Oran_IL1RN
chr11	manual-annotation	Exon	1908234	1908007	.	-	.	IL-Oran_IL1RN
chr7	manual-annotation	Gene	63130368	63136812	.	+	.	IL-Oran_IL20
chr7	manual-annotation	Exon	63130368	63130478	.	+	.	IL-Oran_IL20
chr7	manual-annotation	Exon	63133874	63134029	.	+	.	IL-Oran_IL20
chr7	manual-annotation	Exon	63135379	63135459	.	+	.	IL-Oran_IL20
chr7	manual-annotation	Exon	63136723	63136812	.	+	.	IL-Oran_IL20
chr14	manual-annotation	Gene	16875675	16873601	.	-	.	IL-Oran_IL22
chr14	manual-annotation	Exon	16875675	16875475	.	-	.	IL-Oran_IL22
chr14	manual-annotation	Exon	16873921	16873601	.	-	.	IL-Oran_IL22
chr10	manual-annotation	Gene	58829073	58829940	.	+	.	IL-Oran_IL23
chr10	manual-annotation	Exon	58829073	58829231	.	+	.	IL-Oran_IL23
chr10	manual-annotation	Exon	58829341	58829940	.	+	.	IL-Oran_IL23
chr14	manual-annotation	Gene	16866971	16864301	.	-	.	IL-Oran_IL26
chr14	manual-annotation	Exon	16866971	16866816	.	-	.	IL-Oran_IL26
chr14	manual-annotation	Exon	16866501	16866337	.	-	.	IL-Oran_IL26
chr14	manual-annotation	Exon	16864539	16864471	.	-	.	IL-Oran_IL26
chr14	manual-annotation	Exon	16864390	16864301	.	-	.	IL-Oran_IL26
chr11	manual-annotation	Gene	1978249	1980191	.	+	.	IL-Oran_IL36L?
chr11	manual-annotation	Exon	1978249	1978374	.	+	.	IL-Oran_IL36L?
chr11	manual-annotation	Exon	1979649	1980191	.	+	.	IL-Oran_IL36L?
chr11	manual-annotation	Gene	1942972	1940826	.	-	.	IL-Oran_IL36L?
chr11	manual-annotation	Exon	1942972	1942877	.	-	.	IL-Oran_IL36L?
chr11	manual-annotation	Exon	1942538	1942392	.	-	.	IL-Oran_IL36L?
chr11	manual-annotation	Exon	1941753	1941619	.	-	.	IL-Oran_IL36L?
chr11	manual-annotation	Exon	1941050	1940826	.	-	.	IL-Oran_IL36L?
chr11	manual-annotation	Gene	1953939	1956608	.	+	.	IL-Oran_IL36RN
chr11	manual-annotation	Exon	1953939	1954064	.	+	.	IL-Oran_IL36RN
chr11	manual-annotation	Exon	1955904	1955999	.	+	.	IL-Oran_IL36RN
chr11	manual-annotation	Exon	1956155	1956325	.	+	.	IL-Oran_IL36RN
chr11	manual-annotation	Exon	1956387	1956608	.	+	.	IL-Oran_IL36RN
chrX1	manual-annotation	Gene	40578125	40579782	.	+	.	IL-Oran_IL5
chrX1	manual-annotation	Exon	40578125	40578220	.	+	.	IL-Oran_IL5
chrX1	manual-annotation	Exon	40579421	40579558	.	+	.	IL-Oran_IL5
chrX1	manual-annotation	Exon	40579672	40579782	.	+	.	IL-Oran_IL5
chr8	manual-annotation	Gene	58506488	58500134	.	+	.	IL-Oran_IL6
chr8	manual-annotation	Exon	58506488	58506354	.	+	.	IL-Oran_IL6
chr8	manual-annotation	Exon	58505619	58505506	.	+	.	IL-Oran_IL6
chr8	manual-annotation	Exon	58504164	58504015	.	+	.	IL-Oran_IL6
chr8	manual-annotation	Exon	58500322	58500134	.	+	.	IL-Oran_IL6
chr7	manual-annotation	Gene	596075	609196	.	+	.	IL-Oran_IL7
chr7	manual-annotation	Exon	596075	596164	.	+	.	IL-Oran_IL7
chr7	manual-annotation	Exon	597210	597611	.	+	.	IL-Oran_IL7
chr7	manual-annotation	Exon	604504	604602	.	+	.	IL-Oran_IL7
chr7	manual-annotation	Exon	606960	607109	.	+	.	IL-Oran_IL7
chr7	manual-annotation	Exon	609101	609196	.	+	.	IL-Oran_IL7
chr10	manual-annotation	Gene	8097991	8098143	.	+	.	IL-Oran_IL8
chr10	manual-annotation	Exon	8097991	8098143	.	+	.	IL-Oran_IL8
chr8	manual-annotation	Gene	26006414	25998673	.	-	.	LRC-Oran-IGSF-domain
chr8	manual-annotation	Exon	26006414	26006124	.	-	.	LRC-Oran-IGSF-domain
chr8	manual-annotation	Exon	26005738	26005520	.	-	.	LRC-Oran-IGSF-domain
chr8	manual-annotation	Exon	26004274	26003966	.	-	.	LRC-Oran-IGSF-domain
chr8	manual-annotation	Exon	26003273	26002971	.	-	.	LRC-Oran-IGSF-domain
chr8	manual-annotation	Exon	25999619	25999299	.	-	.	LRC-Oran-IGSF-domain
chr8	manual-annotation	Exon	25998990	25998673	.	-	.	LRC-Oran-IGSF-domain
chr10	manual-annotation	Gene	54027421	54013116	.	-	.	LRC-Oran-IGSF-domain
chr10	manual-annotation	Exon	54027421	54027128	.	-	.	LRC-Oran-IGSF-domain
chr10	manual-annotation	Exon	54026931	54026605	.	-	.	LRC-Oran-IGSF-domain
chr10	manual-annotation	Exon	54024244	54023945	.	-	.	LRC-Oran-IGSF-domain
chr10	manual-annotation	Exon	54023124	54022810	.	-	.	LRC-Oran-IGSF-domain
chr10	manual-annotation	Exon	54020817	54020512	.	-	.	LRC-Oran-IGSF-domain
chr10	manual-annotation	Exon	54013241	54013116	.	-	.	LRC-Oran-IGSF-domain
chr10	manual-annotation	Gene	52755840	52747781	.	-	.	LRC-Oran-IGSF-domain
chr10	manual-annotation	Exon	52755840	52755460	.	-	.	LRC-Oran-IGSF-domain
chr10	manual-annotation	Exon	52753995	52753693	.	-	.	LRC-Oran-IGSF-domain
chr10	manual-annotation	Exon	52752652	52752341	.	-	.	LRC-Oran-IGSF-domain
chr10	manual-annotation	Exon	52751637	52751329	.	-	.	LRC-Oran-IGSF-domain
chr10	manual-annotation	Exon	52747930	52747781	.	-	.	LRC-Oran-IGSF-domain
chrX5	manual-annotation	Gene	8011664	8024398	.	+	.	MHCIII-Oran_ABHD16A
chrX5	manual-annotation	Exon	8011664	8011861	.	+	.	MHCIII-Oran_ABHD16A
chrX5	manual-annotation	Exon	8013132	8013188	.	+	.	MHCIII-Oran_ABHD16A
chrX5	manual-annotation	Exon	8014462	8014528	.	+	.	MHCIII-Oran_ABHD16A
chrX5	manual-annotation	Exon	8015265	8015351	.	+	.	MHCIII-Oran_ABHD16A
chrX5	manual-annotation	Exon	8015787	8015872	.	+	.	MHCIII-Oran_ABHD16A
chrX5	manual-annotation	Exon	8017283	8017356	.	+	.	MHCIII-Oran_ABHD16A
chrX5	manual-annotation	Exon	8017473	8017595	.	+	.	MHCIII-Oran_ABHD16A
chrX5	manual-annotation	Exon	8018103	8018217	.	+	.	MHCIII-Oran_ABHD16A
chrX5	manual-annotation	Exon	8018360	8018461	.	+	.	MHCIII-Oran_ABHD16A
chrX5	manual-annotation	Exon	8019008	8019071	.	+	.	MHCIII-Oran_ABHD16A
chrX5	manual-annotation	Exon	8019569	8019618	.	+	.	MHCIII-Oran_ABHD16A
chrX5	manual-annotation	Exon	8020319	8020442	.	+	.	MHCIII-Oran_ABHD16A
chrX5	manual-annotation	Exon	8020910	8021014	.	+	.	MHCIII-Oran_ABHD16A
chrX5	manual-annotation	Exon	8021328	8021391	.	+	.	MHCIII-Oran_ABHD16A
chrX5	manual-annotation	Exon	8021510	8021566	.	+	.	MHCIII-Oran_ABHD16A
chrX5	manual-annotation	Exon	8021673	8021735	.	+	.	MHCIII-Oran_ABHD16A
chrX5	manual-annotation	Exon	8021833	8021909	.	+	.	MHCIII-Oran_ABHD16A
chrX5	manual-annotation	Exon	8023150	8023248	.	+	.	MHCIII-Oran_ABHD16A
chrX5	manual-annotation	Exon	8023380	8023426	.	+	.	MHCIII-Oran_ABHD16A
chrX5	manual-annotation	Exon	8024119	8024398	.	+	.	MHCIII-Oran_ABHD16A
chrX5	manual-annotation	Gene	7645656	7649109	.	+	.	MHCIII-Oran_AGER
chrX5	manual-annotation	Exon	7645656	7645698	.	+	.	MHCIII-Oran_AGER
chrX5	manual-annotation	Exon	7645896	7645996	.	+	.	MHCIII-Oran_AGER
chrX5	manual-annotation	Exon	7646092	7646284	.	+	.	MHCIII-Oran_AGER
chrX5	manual-annotation	Exon	7646864	7646928	.	+	.	MHCIII-Oran_AGER
chrX5	manual-annotation	Exon	7647055	7647142	.	+	.	MHCIII-Oran_AGER
chrX5	manual-annotation	Exon	7647243	7647482	.	+	.	MHCIII-Oran_AGER
chrX5	manual-annotation	Exon	7647535	7647659	.	+	.	MHCIII-Oran_AGER
chrX5	manual-annotation	Exon	7647769	7647913	.	+	.	MHCIII-Oran_AGER
chrX5	manual-annotation	Exon	7648579	7648708	.	+	.	MHCIII-Oran_AGER
chrX5	manual-annotation	Exon	7648802	7649109	.	+	.	MHCIII-Oran_AGER
chrX5	manual-annotation	Gene	7659852	7664354	.	+	.	MHCIII-Oran_AGPAT1
chrX5	manual-annotation	Exon	7659852	7660232	.	+	.	MHCIII-Oran_AGPAT1
chrX5	manual-annotation	Exon	7661497	7661735	.	+	.	MHCIII-Oran_AGPAT1
chrX5	manual-annotation	Exon	7662075	7662208	.	+	.	MHCIII-Oran_AGPAT1
chrX5	manual-annotation	Exon	7662377	7662552	.	+	.	MHCIII-Oran_AGPAT1
chrX5	manual-annotation	Exon	7663727	7664354	.	+	.	MHCIII-Oran_AGPAT1
chrX5	manual-annotation	Gene	8085059	8088537	.	-	.	MHCIII-Oran_AIF1
chrX5	manual-annotation	Exon	8088406	8088537	.	-	.	MHCIII-Oran_AIF1
chrX5	manual-annotation	Exon	8087815	8087875	.	-	.	MHCIII-Oran_AIF1
chrX5	manual-annotation	Exon	8087582	8087654	.	-	.	MHCIII-Oran_AIF1
chrX5	manual-annotation	Exon	8087431	8087451	.	-	.	MHCIII-Oran_AIF1
chrX5	manual-annotation	Exon	8087410	8087428	.	-	.	MHCIII-Oran_AIF1
chrX5	manual-annotation	Exon	8086512	8086556	.	-	.	MHCIII-Oran_AIF1
chrX5	manual-annotation	Exon	8086442	8086509	.	-	.	MHCIII-Oran_AIF1
chrX5	manual-annotation	Exon	8086370	8086440	.	-	.	MHCIII-Oran_AIF1
chrX5	manual-annotation	Exon	8085059	8085234	.	-	.	MHCIII-Oran_AIF1
chrX5	manual-annotation	Gene	8050392	8054347	.	-	.	MHCIII-Oran_APOM
chrX5	manual-annotation	Exon	8054102	8054347	.	-	.	MHCIII-Oran_APOM
chrX5	manual-annotation	Exon	8053626	8053780	.	-	.	MHCIII-Oran_APOM
chrX5	manual-annotation	Exon	8052550	8052623	.	-	.	MHCIII-Oran_APOM
chrX5	manual-annotation	Exon	8052063	8052161	.	-	.	MHCIII-Oran_APOM
chrX5	manual-annotation	Exon	8050762	8050857	.	-	.	MHCIII-Oran_APOM
chrX5	manual-annotation	Exon	8050392	8050513	.	-	.	MHCIII-Oran_APOM
chrX5	manual-annotation	Gene	8444649	8455789	.	-	.	MHCIII-Oran_ATAT1
chrX5	manual-annotation	Exon	8455648	8455789	.	-	.	MHCIII-Oran_ATAT1
chrX5	manual-annotation	Exon	8454999	8455059	.	-	.	MHCIII-Oran_ATAT1
chrX5	manual-annotation	Exon	8454535	8454626	.	-	.	MHCIII-Oran_ATAT1
chrX5	manual-annotation	Exon	8454359	8454419	.	-	.	MHCIII-Oran_ATAT1
chrX5	manual-annotation	Exon	8453845	8453904	.	-	.	MHCIII-Oran_ATAT1
chrX5	manual-annotation	Exon	8453790	8453843	.	-	.	MHCIII-Oran_ATAT1
chrX5	manual-annotation	Exon	8453638	8453685	.	-	.	MHCIII-Oran_ATAT1
chrX5	manual-annotation	Exon	8453583	8453636	.	-	.	MHCIII-Oran_ATAT1
chrX5	manual-annotation	Exon	8452217	8452262	.	-	.	MHCIII-Oran_ATAT1
chrX5	manual-annotation	Exon	8452018	8452089	.	-	.	MHCIII-Oran_ATAT1
chrX5	manual-annotation	Exon	8450053	8450124	.	-	.	MHCIII-Oran_ATAT1
chrX5	manual-annotation	Exon	8449466	8449709	.	-	.	MHCIII-Oran_ATAT1
chrX5	manual-annotation	Exon	8445612	8445657	.	-	.	MHCIII-Oran_ATAT1
chrX5	manual-annotation	Exon	8444649	8444954	.	-	.	MHCIII-Oran_ATAT1
chrX5	manual-annotation	Gene	8149685	8151691	.	+	.	MHCIII-Oran_ATP6V1G2
chrX5	manual-annotation	Exon	8149685	8149791	.	+	.	MHCIII-Oran_ATP6V1G2
chrX5	manual-annotation	Exon	8149840	8149961	.	+	.	MHCIII-Oran_ATP6V1G2
chrX5	manual-annotation	Exon	8150186	8150286	.	+	.	MHCIII-Oran_ATP6V1G2
chrX5	manual-annotation	Exon	8151378	8151691	.	+	.	MHCIII-Oran_ATP6V1G2
chrX5	manual-annotation	Gene	8056769	8068406	.	+	.	MHCIII-Oran_BAG6
chrX5	manual-annotation	Exon	8056769	8057240	.	+	.	MHCIII-Oran_BAG6
chrX5	manual-annotation	Exon	8060037	8060154	.	+	.	MHCIII-Oran_BAG6
chrX5	manual-annotation	Exon	8060338	8060537	.	+	.	MHCIII-Oran_BAG6
chrX5	manual-annotation	Exon	8060675	8060728	.	+	.	MHCIII-Oran_BAG6
chrX5	manual-annotation	Exon	8060874	8060948	.	+	.	MHCIII-Oran_BAG6
chrX5	manual-annotation	Exon	8061157	8061416	.	+	.	MHCIII-Oran_BAG6
chrX5	manual-annotation	Exon	8061678	8061807	.	+	.	MHCIII-Oran_BAG6
chrX5	manual-annotation	Exon	8062487	8062684	.	+	.	MHCIII-Oran_BAG6
chrX5	manual-annotation	Exon	8063148	8063385	.	+	.	MHCIII-Oran_BAG6
chrX5	manual-annotation	Exon	8063646	8063717	.	+	.	MHCIII-Oran_BAG6
chrX5	manual-annotation	Exon	8063852	8063923	.	+	.	MHCIII-Oran_BAG6
chrX5	manual-annotation	Exon	8064025	8064143	.	+	.	MHCIII-Oran_BAG6
chrX5	manual-annotation	Exon	8064254	8064338	.	+	.	MHCIII-Oran_BAG6
chrX5	manual-annotation	Exon	8064591	8064898	.	+	.	MHCIII-Oran_BAG6
chrX5	manual-annotation	Exon	8065349	8065637	.	+	.	MHCIII-Oran_BAG6
chrX5	manual-annotation	Exon	8065965	8066134	.	+	.	MHCIII-Oran_BAG6
chrX5	manual-annotation	Exon	8066227	8066280	.	+	.	MHCIII-Oran_BAG6
chrX5	manual-annotation	Exon	8066578	8066680	.	+	.	MHCIII-Oran_BAG6
chrX5	manual-annotation	Exon	8066797	8066921	.	+	.	MHCIII-Oran_BAG6
chrX5	manual-annotation	Exon	8067104	8067250	.	+	.	MHCIII-Oran_BAG6
chrX5	manual-annotation	Exon	8067350	8067409	.	+	.	MHCIII-Oran_BAG6
chrX5	manual-annotation	Exon	8067500	8067649	.	+	.	MHCIII-Oran_BAG6
chrX5	manual-annotation	Exon	8067744	8067851	.	+	.	MHCIII-Oran_BAG6
chrX5	manual-annotation	Exon	8067939	8068085	.	+	.	MHCIII-Oran_BAG6
chrX5	manual-annotation	Exon	8068233	8068406	.	+	.	MHCIII-Oran_BAG6
chrX5	manual-annotation	Gene	7799421	7782650	.	-	.	MHCIII-Oran_C4A
chrX5	manual-annotation	Exon	7799421	7799548	.	-	.	MHCIII-Oran_C4A
chrX5	manual-annotation	Exon	7798868	7799066	.	-	.	MHCIII-Oran_C4A
chrX5	manual-annotation	Exon	7798352	7798550	.	-	.	MHCIII-Oran_C4A
chrX5	manual-annotation	Exon	7797376	7797446	.	-	.	MHCIII-Oran_C4A
chrX5	manual-annotation	Exon	7797090	7797178	.	-	.	MHCIII-Oran_C4A
chrX5	manual-annotation	Exon	7796367	7796449	.	-	.	MHCIII-Oran_C4A
chrX5	manual-annotation	Exon	7796032	7796128	.	-	.	MHCIII-Oran_C4A
chrX5	manual-annotation	Exon	7795736	7795841	.	-	.	MHCIII-Oran_C4A
chrX5	manual-annotation	Exon	7795473	7795599	.	-	.	MHCIII-Oran_C4A
chrX5	manual-annotation	Exon	7795105	7795220	.	-	.	MHCIII-Oran_C4A
chrX5	manual-annotation	Exon	7794577	7794750	.	-	.	MHCIII-Oran_C4A
chrX5	manual-annotation	Exon	7794277	7794462	.	-	.	MHCIII-Oran_C4A
chrX5	manual-annotation	Exon	7793790	7793972	.	-	.	MHCIII-Oran_C4A
chrX5	manual-annotation	Exon	7793116	7793280	.	-	.	MHCIII-Oran_C4A
chrX5	manual-annotation	Exon	7792813	7792936	.	-	.	MHCIII-Oran_C4A
chrX5	manual-annotation	Exon	7792560	7792643	.	-	.	MHCIII-Oran_C4A
chrX5	manual-annotation	Exon	7791912	7792109	.	-	.	MHCIII-Oran_C4A
chrX5	manual-annotation	Exon	7791718	7791832	.	-	.	MHCIII-Oran_C4A
chrX5	manual-annotation	Exon	7791449	7791519	.	-	.	MHCIII-Oran_C4A
chrX5	manual-annotation	Exon	7790806	7790945	.	-	.	MHCIII-Oran_C4A
chrX5	manual-annotation	Exon	7790453	7790662	.	-	.	MHCIII-Oran_C4A
chrX5	manual-annotation	Exon	7790256	7790307	.	-	.	MHCIII-Oran_C4A
chrX5	manual-annotation	Exon	7788763	7788852	.	-	.	MHCIII-Oran_C4A
chrX5	manual-annotation	Exon	7788262	7788471	.	-	.	MHCIII-Oran_C4A
chrX5	manual-annotation	Exon	7788095	7788170	.	-	.	MHCIII-Oran_C4A
chrX5	manual-annotation	Exon	7787654	7787810	.	-	.	MHCIII-Oran_C4A
chrX5	manual-annotation	Exon	7787324	7787464	.	-	.	MHCIII-Oran_C4A
chrX5	manual-annotation	Exon	7786882	7787053	.	-	.	MHCIII-Oran_C4A
chrX5	manual-annotation	Exon	7786171	7786376	.	-	.	MHCIII-Oran_C4A
chrX5	manual-annotation	Exon	7785922	7786089	.	-	.	MHCIII-Oran_C4A
chrX5	manual-annotation	Exon	7785734	7785793	.	-	.	MHCIII-Oran_C4A
chrX5	manual-annotation	Exon	7785500	7785593	.	-	.	MHCIII-Oran_C4A
chrX5	manual-annotation	Exon	7785125	7785350	.	-	.	MHCIII-Oran_C4A
chrX5	manual-annotation	Exon	7784470	7784560	.	-	.	MHCIII-Oran_C4A
chrX5	manual-annotation	Exon	7784255	7784329	.	-	.	MHCIII-Oran_C4A
chrX5	manual-annotation	Exon	7784019	7784121	.	-	.	MHCIII-Oran_C4A
chrX5	manual-annotation	Exon	7783623	7783712	.	-	.	MHCIII-Oran_C4A
chrX5	manual-annotation	Exon	7783321	7783419	.	-	.	MHCIII-Oran_C4A
chrX5	manual-annotation	Exon	7783024	7783107	.	-	.	MHCIII-Oran_C4A
chrX5	manual-annotation	Exon	7782744	7782876	.	-	.	MHCIII-Oran_C4A
chrX5	manual-annotation	Exon	7782324	7782650	.	-	.	MHCIII-Oran_C4A
chrX5	manual-annotation	Gene	8444188	8439717	.	-	.	MHCIII-Oran_C6orf136
chrX5	manual-annotation	Exon	8444188	8444361	.	-	.	MHCIII-Oran_C6orf136
chrX5	manual-annotation	Exon	8441557	8441940	.	-	.	MHCIII-Oran_C6orf136
chrX5	manual-annotation	Exon	8440849	8440937	.	-	.	MHCIII-Oran_C6orf136
chrX5	manual-annotation	Exon	8440142	8440342	.	-	.	MHCIII-Oran_C6orf136
chrX5	manual-annotation	Exon	8439848	8439917	.	-	.	MHCIII-Oran_C6orf136
chrX5	manual-annotation	Exon	8439400	8439717	.	-	.	MHCIII-Oran_C6orf136
chrX5	manual-annotation	Gene	8048089	8049717	.	+	.	MHCIII-Oran_C6orf47
chrX5	manual-annotation	Exon	8048089	8049717	.	+	.	MHCIII-Oran_C6orf47
chrX5	manual-annotation	Gene	8193587	8204104	.	+	.	MHCIII-Oran_CCHCR1
chrX5	manual-annotation	Exon	8193587	8193639	.	+	.	MHCIII-Oran_CCHCR1
chrX5	manual-annotation	Exon	8194796	8194863	.	+	.	MHCIII-Oran_CCHCR1
chrX5	manual-annotation	Exon	8195291	8195474	.	+	.	MHCIII-Oran_CCHCR1
chrX5	manual-annotation	Exon	8196224	8196485	.	+	.	MHCIII-Oran_CCHCR1
chrX5	manual-annotation	Exon	8197444	8197607	.	+	.	MHCIII-Oran_CCHCR1
chrX5	manual-annotation	Exon	8197715	8197850	.	+	.	MHCIII-Oran_CCHCR1
chrX5	manual-annotation	Exon	8198079	8198189	.	+	.	MHCIII-Oran_CCHCR1
chrX5	manual-annotation	Exon	8198486	8198635	.	+	.	MHCIII-Oran_CCHCR1
chrX5	manual-annotation	Exon	8198870	8198980	.	+	.	MHCIII-Oran_CCHCR1
chrX5	manual-annotation	Exon	8199798	8199904	.	+	.	MHCIII-Oran_CCHCR1
chrX5	manual-annotation	Exon	8200720	8200832	.	+	.	MHCIII-Oran_CCHCR1
chrX5	manual-annotation	Exon	8200993	8201041	.	+	.	MHCIII-Oran_CCHCR1
chrX5	manual-annotation	Exon	8201175	8201311	.	+	.	MHCIII-Oran_CCHCR1
chrX5	manual-annotation	Exon	8202096	8202284	.	+	.	MHCIII-Oran_CCHCR1
chrX5	manual-annotation	Exon	8202643	8202795	.	+	.	MHCIII-Oran_CCHCR1
chrX5	manual-annotation	Exon	8202909	8203060	.	+	.	MHCIII-Oran_CCHCR1
chrX5	manual-annotation	Exon	8203312	8203444	.	+	.	MHCIII-Oran_CCHCR1
chrX5	manual-annotation	Exon	8203851	8204104	.	+	.	MHCIII-Oran_CCHCR1
chrX5	manual-annotation	Gene	8221451	8225822	.	+	.	Framework-Oran_CDSN
chrX5	manual-annotation	Exon	8221451	8221535	.	+	.	Framework-Oran_CDSN
chrX5	manual-annotation	Exon	8224168	8224606	.	+	.	Framework-Oran_CDSN
chrX5	manual-annotation	Exon	8224688	8225822	.	+	.	Framework-Oran_CDSN
chrX5	manual-annotation	Gene	7968889	7978557	.	+	.	MHCIII-Oran_CLIC1
chrX5	manual-annotation	Exon	7968889	7968963	.	+	.	MHCIII-Oran_CLIC1
chrX5	manual-annotation	Exon	7972466	7972575	.	+	.	MHCIII-Oran_CLIC1
chrX5	manual-annotation	Exon	7972979	7973104	.	+	.	MHCIII-Oran_CLIC1
chrX5	manual-annotation	Exon	7974876	7974982	.	+	.	MHCIII-Oran_CLIC1
chrX5	manual-annotation	Exon	7975756	7975937	.	+	.	MHCIII-Oran_CLIC1
chrX5	manual-annotation	Exon	7978044	7978557	.	+	.	MHCIII-Oran_CLIC1
chrX5	manual-annotation	Gene	8034669	8040451	.	-	.	MHCIII-Oran_CSNK2B
chrX5	manual-annotation	Exon	8040289	8040451	.	-	.	MHCIII-Oran_CSNK2B
chrX5	manual-annotation	Exon	8036951	8037033	.	-	.	MHCIII-Oran_CSNK2B
chrX5	manual-annotation	Exon	8035801	8035903	.	-	.	MHCIII-Oran_CSNK2B
chrX5	manual-annotation	Exon	8035589	8035704	.	-	.	MHCIII-Oran_CSNK2B
chrX5	manual-annotation	Exon	8035387	8035462	.	-	.	MHCIII-Oran_CSNK2B
chrX5	manual-annotation	Exon	8035071	8035260	.	-	.	MHCIII-Oran_CSNK2B
chrX5	manual-annotation	Exon	8034669	8034931	.	-	.	MHCIII-Oran_CSNK2B
chrX5	manual-annotation	Gene	7979839	7984304	.	+	.	MHCIII-Oran_DDAH2
chrX5	manual-annotation	Exon	7979839	7979886	.	+	.	MHCIII-Oran_DDAH2
chrX5	manual-annotation	Exon	7980734	7981139	.	+	.	MHCIII-Oran_DDAH2
chrX5	manual-annotation	Exon	7981514	7981613	.	+	.	MHCIII-Oran_DDAH2
chrX5	manual-annotation	Exon	7982256	7982329	.	+	.	MHCIII-Oran_DDAH2
chrX5	manual-annotation	Exon	7982506	7982625	.	+	.	MHCIII-Oran_DDAH2
chrX5	manual-annotation	Exon	7982825	7982974	.	+	.	MHCIII-Oran_DDAH2
chrX5	manual-annotation	Exon	7983894	7984304	.	+	.	MHCIII-Oran_DDAH2
chrX5	manual-annotation	Gene	8304295	8328075	.	-	.	MHCIII-Oran_DDR1
chrX5	manual-annotation	Exon	8327659	8328075	.	-	.	MHCIII-Oran_DDR1
chrX5	manual-annotation	Exon	8319637	8319799	.	-	.	MHCIII-Oran_DDR1
chrX5	manual-annotation	Exon	8319255	8319357	.	-	.	MHCIII-Oran_DDR1
chrX5	manual-annotation	Exon	8316797	8317025	.	-	.	MHCIII-Oran_DDR1
chrX5	manual-annotation	Exon	8315512	8315659	.	-	.	MHCIII-Oran_DDR1
chrX5	manual-annotation	Exon	8315283	8315382	.	-	.	MHCIII-Oran_DDR1
chrX5	manual-annotation	Exon	8313641	8313827	.	-	.	MHCIII-Oran_DDR1
chrX5	manual-annotation	Exon	8312775	8313021	.	-	.	MHCIII-Oran_DDR1
chrX5	manual-annotation	Exon	8312160	8312258	.	-	.	MHCIII-Oran_DDR1
chrX5	manual-annotation	Exon	8310809	8310960	.	-	.	MHCIII-Oran_DDR1
chrX5	manual-annotation	Exon	8310412	8310507	.	-	.	MHCIII-Oran_DDR1
chrX5	manual-annotation	Exon	8310338	8310410	.	-	.	MHCIII-Oran_DDR1
chrX5	manual-annotation	Exon	8309887	8309997	.	-	.	MHCIII-Oran_DDR1
chrX5	manual-annotation	Exon	8308646	8308887	.	-	.	MHCIII-Oran_DDR1
chrX5	manual-annotation	Exon	8308244	8308318	.	-	.	MHCIII-Oran_DDR1
chrX5	manual-annotation	Exon	8308190	8308242	.	-	.	MHCIII-Oran_DDR1
chrX5	manual-annotation	Exon	8306873	8307091	.	-	.	MHCIII-Oran_DDR1
chrX5	manual-annotation	Exon	8306186	8306420	.	-	.	MHCIII-Oran_DDR1
chrX5	manual-annotation	Exon	8304666	8304815	.	-	.	MHCIII-Oran_DDR1
chrX5	manual-annotation	Exon	8304295	8304567	.	-	.	MHCIII-Oran_DDR1
chrX5	manual-annotation	Gene	8155761	8163521	.	+	.	MHCIII-Oran_DDX39B
chrX5	manual-annotation	Exon	8155761	8155850	.	+	.	MHCIII-Oran_DDX39B
chrX5	manual-annotation	Exon	8157697	8157998	.	+	.	MHCIII-Oran_DDX39B
chrX5	manual-annotation	Exon	8158085	8158212	.	+	.	MHCIII-Oran_DDX39B
chrX5	manual-annotation	Exon	8158445	8158537	.	+	.	MHCIII-Oran_DDX39B
chrX5	manual-annotation	Exon	8159338	8159521	.	+	.	MHCIII-Oran_DDX39B
chrX5	manual-annotation	Exon	8159638	8159756	.	+	.	MHCIII-Oran_DDX39B
chrX5	manual-annotation	Exon	8162192	8162323	.	+	.	MHCIII-Oran_DDX39B
chrX5	manual-annotation	Exon	8162427	8162536	.	+	.	MHCIII-Oran_DDX39B
chrX5	manual-annotation	Exon	8162632	8162776	.	+	.	MHCIII-Oran_DDX39B
chrX5	manual-annotation	Exon	8162928	8163075	.	+	.	MHCIII-Oran_DDX39B
chrX5	manual-annotation	Exon	8163268	8163521	.	+	.	MHCIII-Oran_DDX39B
chrX5	manual-annotation	Gene	8427759	8439187	.	+	.	Framework-Oran_DHX16
chrX5	manual-annotation	Exon	8427759	8428022	.	+	.	Framework-Oran_DHX16
chrX5	manual-annotation	Exon	8429880	8430148	.	+	.	Framework-Oran_DHX16
chrX5	manual-annotation	Exon	8430302	8430467	.	+	.	Framework-Oran_DHX16
chrX5	manual-annotation	Exon	8430907	8430963	.	+	.	Framework-Oran_DHX16
chrX5	manual-annotation	Exon	8431556	8431810	.	+	.	Framework-Oran_DHX16
chrX5	manual-annotation	Exon	8432328	8432555	.	+	.	Framework-Oran_DHX16
chrX5	manual-annotation	Exon	8432755	8432949	.	+	.	Framework-Oran_DHX16
chrX5	manual-annotation	Exon	8433543	8433653	.	+	.	Framework-Oran_DHX16
chrX5	manual-annotation	Exon	8433842	8433957	.	+	.	Framework-Oran_DHX16
chrX5	manual-annotation	Exon	8434816	8435026	.	+	.	Framework-Oran_DHX16
chrX5	manual-annotation	Exon	8435153	8435251	.	+	.	Framework-Oran_DHX16
chrX5	manual-annotation	Exon	8435355	8435507	.	+	.	Framework-Oran_DHX16
chrX5	manual-annotation	Exon	8436401	8436541	.	+	.	Framework-Oran_DHX16
chrX5	manual-annotation	Exon	8436693	8436855	.	+	.	Framework-Oran_DHX16
chrX5	manual-annotation	Exon	8437168	8437297	.	+	.	Framework-Oran_DHX16
chrX5	manual-annotation	Exon	8437407	8437474	.	+	.	Framework-Oran_DHX16
chrX5	manual-annotation	Exon	8437558	8437606	.	+	.	Framework-Oran_DHX16
chrX5	manual-annotation	Gene	7806756	7810420	.	+	.	MHCIII-Oran_DXO
chrX5	manual-annotation	Exon	7806756	7806765	.	+	.	MHCIII-Oran_DXO
chrX5	manual-annotation	Exon	7806922	7807213	.	+	.	MHCIII-Oran_DXO
chrX5	manual-annotation	Exon	7807374	7807609	.	+	.	MHCIII-Oran_DXO
chrX5	manual-annotation	Exon	7809208	7809427	.	+	.	MHCIII-Oran_DXO
chrX5	manual-annotation	Exon	7809603	7809738	.	+	.	MHCIII-Oran_DXO
chrX5	manual-annotation	Exon	7809827	7809921	.	+	.	MHCIII-Oran_DXO
chrX5	manual-annotation	Exon	7810167	7810420	.	+	.	MHCIII-Oran_DXO
chrX5	manual-annotation	Gene	7675053	7670900	.	-	.	MHCIII-Oran_EGFL8
chrX5	manual-annotation	Exon	7675053	7675183	.	-	.	MHCIII-Oran_EGFL8
chrX5	manual-annotation	Exon	7674809	7674946	.	-	.	MHCIII-Oran_EGFL8
chrX5	manual-annotation	Exon	7674014	7674136	.	-	.	MHCIII-Oran_EGFL8
chrX5	manual-annotation	Exon	7673561	7673673	.	-	.	MHCIII-Oran_EGFL8
chrX5	manual-annotation	Exon	7672628	7672701	.	-	.	MHCIII-Oran_EGFL8
chrX5	manual-annotation	Exon	7672605	7672626	.	-	.	MHCIII-Oran_EGFL8
chrX5	manual-annotation	Exon	7672029	7672202	.	-	.	MHCIII-Oran_EGFL8
chrX5	manual-annotation	Exon	7671858	7671937	.	-	.	MHCIII-Oran_EGFL8
chrX5	manual-annotation	Exon	7671260	7671413	.	-	.	MHCIII-Oran_EGFL8
chrX5	manual-annotation	Exon	7670453	7670900	.	-	.	MHCIII-Oran_EGFL8
chrX5	manual-annotation	Gene	7866357	7880031	.	+	.	MHCIII-Oran_EHMT2
chrX5	manual-annotation	Exon	7866357	7866362	.	+	.	MHCIII-Oran_EHMT2
chrX5	manual-annotation	Exon	7867803	7867875	.	+	.	MHCIII-Oran_EHMT2
chrX5	manual-annotation	Exon	7868015	7868233	.	+	.	MHCIII-Oran_EHMT2
chrX5	manual-annotation	Exon	7868335	7868573	.	+	.	MHCIII-Oran_EHMT2
chrX5	manual-annotation	Exon	7869015	7869099	.	+	.	MHCIII-Oran_EHMT2
chrX5	manual-annotation	Exon	7869245	7869330	.	+	.	MHCIII-Oran_EHMT2
chrX5	manual-annotation	Exon	7869546	7869701	.	+	.	MHCIII-Oran_EHMT2
chrX5	manual-annotation	Exon	7870221	7870343	.	+	.	MHCIII-Oran_EHMT2
chrX5	manual-annotation	Exon	7870452	7870563	.	+	.	MHCIII-Oran_EHMT2
chrX5	manual-annotation	Exon	7870783	7870887	.	+	.	MHCIII-Oran_EHMT2
chrX5	manual-annotation	Exon	7871350	7871498	.	+	.	MHCIII-Oran_EHMT2
chrX5	manual-annotation	Exon	7871934	7872033	.	+	.	MHCIII-Oran_EHMT2
chrX5	manual-annotation	Exon	7872036	7872076	.	+	.	MHCIII-Oran_EHMT2
chrX5	manual-annotation	Exon	7872197	7872426	.	+	.	MHCIII-Oran_EHMT2
chrX5	manual-annotation	Exon	7872867	7872900	.	+	.	MHCIII-Oran_EHMT2
chrX5	manual-annotation	Exon	7872902	7872938	.	+	.	MHCIII-Oran_EHMT2
chrX5	manual-annotation	Exon	7872941	7873049	.	+	.	MHCIII-Oran_EHMT2
chrX5	manual-annotation	Exon	7873150	7873232	.	+	.	MHCIII-Oran_EHMT2
chrX5	manual-annotation	Exon	7873574	7873680	.	+	.	MHCIII-Oran_EHMT2
chrX5	manual-annotation	Exon	7873787	7873909	.	+	.	MHCIII-Oran_EHMT2
chrX5	manual-annotation	Exon	7874898	7874999	.	+	.	MHCIII-Oran_EHMT2
chrX5	manual-annotation	Exon	7875314	7875418	.	+	.	MHCIII-Oran_EHMT2
chrX5	manual-annotation	Exon	7875740	7875894	.	+	.	MHCIII-Oran_EHMT2
chrX5	manual-annotation	Exon	7876237	7876404	.	+	.	MHCIII-Oran_EHMT2
chrX5	manual-annotation	Exon	7876654	7876798	.	+	.	MHCIII-Oran_EHMT2
chrX5	manual-annotation	Exon	7877003	7877080	.	+	.	MHCIII-Oran_EHMT2
chrX5	manual-annotation	Exon	7877473	7877588	.	+	.	MHCIII-Oran_EHMT2
chrX5	manual-annotation	Exon	7877680	7877766	.	+	.	MHCIII-Oran_EHMT2
chrX5	manual-annotation	Exon	7878298	7878376	.	+	.	MHCIII-Oran_EHMT2
chrX5	manual-annotation	Exon	7878730	7878905	.	+	.	MHCIII-Oran_EHMT2
chrX5	manual-annotation	Exon	7879310	7880031	.	+	.	MHCIII-Oran_EHMT2
chrX5	manual-annotation	Gene	7700856	7701896	.	+	.	MHCIII-Oran_FKBPL
chrX5	manual-annotation	Exon	7700856	7700895	.	+	.	MHCIII-Oran_FKBPL
chrX5	manual-annotation	Exon	7701046	7701896	.	+	.	MHCIII-Oran_FKBPL
chrX5	manual-annotation	Gene	8368979	8380000	.	+	.	Framework-Oran_FLOT1
chrX5	manual-annotation	Exon	8368979	8369040	.	+	.	Framework-Oran_FLOT1
chrX5	manual-annotation	Exon	8369307	8369363	.	+	.	Framework-Oran_FLOT1
chrX5	manual-annotation	Exon	8369514	8369589	.	+	.	Framework-Oran_FLOT1
chrX5	manual-annotation	Exon	8369690	8369780	.	+	.	Framework-Oran_FLOT1
chrX5	manual-annotation	Exon	8373694	8373837	.	+	.	Framework-Oran_FLOT1
chrX5	manual-annotation	Exon	8374717	8374836	.	+	.	Framework-Oran_FLOT1
chrX5	manual-annotation	Exon	8375389	8375484	.	+	.	Framework-Oran_FLOT1
chrX5	manual-annotation	Exon	8375768	8375920	.	+	.	Framework-Oran_FLOT1
chrX5	manual-annotation	Exon	8377186	8377367	.	+	.	Framework-Oran_FLOT1
chrX5	manual-annotation	Exon	8377478	8377523	.	+	.	Framework-Oran_FLOT1
chrX5	manual-annotation	Exon	8378087	8378224	.	+	.	Framework-Oran_FLOT1
chrX5	manual-annotation	Exon	8378370	8378534	.	+	.	Framework-Oran_FLOT1
chrX5	manual-annotation	Exon	8379750	8380000	.	+	.	Framework-Oran_FLOT1
chrX5	manual-annotation	Gene	8037874	8044718	.	+	.	MHCIII-Oran_GPANK1
chrX5	manual-annotation	Exon	8037874	8037989	.	+	.	MHCIII-Oran_GPANK1
chrX5	manual-annotation	Exon	8042247	8043061	.	+	.	MHCIII-Oran_GPANK1
chrX5	manual-annotation	Exon	8044018	8044718	.	+	.	MHCIII-Oran_GPANK1
chrX5	manual-annotation	Exon	7626548	7626558	.	+	.	Framework-Oran_GPSM3
chrX5	manual-annotation	Gene	7629207	7632462	.	+	.	Framework-Oran_GPSM3
chrX5	manual-annotation	Exon	7629207	7629618	.	+	.	Framework-Oran_GPSM3
chrX5	manual-annotation	Exon	7629855	7629954	.	+	.	Framework-Oran_GPSM3
chrX5	manual-annotation	Exon	7630585	7630772	.	+	.	Framework-Oran_GPSM3
chrX5	manual-annotation	Exon	7631448	7632462	.	+	.	Framework-Oran_GPSM3
chrX5	manual-annotation	Gene	8293670	8301475	.	-	.	MHCIII-Oran_GTF2H4
chrX5	manual-annotation	Exon	8301350	8301471	.	-	.	MHCIII-Oran_GTF2H4
chrX5	manual-annotation	Exon	8300352	8300494	.	-	.	MHCIII-Oran_GTF2H4
chrX5	manual-annotation	Exon	8300122	8300226	.	-	.	MHCIII-Oran_GTF2H4
chrX5	manual-annotation	Exon	8299090	8299221	.	-	.	MHCIII-Oran_GTF2H4
chrX5	manual-annotation	Exon	8298288	8298384	.	-	.	MHCIII-Oran_GTF2H4
chrX5	manual-annotation	Exon	8298059	8298147	.	-	.	MHCIII-Oran_GTF2H4
chrX5	manual-annotation	Exon	8297853	8297964	.	-	.	MHCIII-Oran_GTF2H4
chrX5	manual-annotation	Exon	8297311	8297379	.	-	.	MHCIII-Oran_GTF2H4
chrX5	manual-annotation	Exon	8297108	8297191	.	-	.	MHCIII-Oran_GTF2H4
chrX5	manual-annotation	Exon	8296886	8297018	.	-	.	MHCIII-Oran_GTF2H4
chrX5	manual-annotation	Exon	8296644	8296774	.	-	.	MHCIII-Oran_GTF2H4
chrX5	manual-annotation	Exon	8295036	8295083	.	-	.	MHCIII-Oran_GTF2H4
chrX5	manual-annotation	Exon	8294824	8294902	.	-	.	MHCIII-Oran_GTF2H4
chrX5	manual-annotation	Exon	8293670	8294085	.	-	.	MHCIII-Oran_GTF2H4
chrX5	manual-annotation	Gene	8366509	8368020	.	+	.	Framework-Oran_IER3
chrX5	manual-annotation	Exon	8366509	8366787	.	+	.	Framework-Oran_IER3
chrX5	manual-annotation	Exon	8366914	8368020	.	+	.	Framework-Oran_IER3
chrX5	manual-annotation	Gene	7912417	7916311	.	+	.	MHCIII-Oran_LSM2
chrX5	manual-annotation	Exon	7912417	7912562	.	+	.	MHCIII-Oran_LSM2
chrX5	manual-annotation	Exon	7913694	7913776	.	+	.	MHCIII-Oran_LSM2
chrX5	manual-annotation	Exon	7914878	7914945	.	+	.	MHCIII-Oran_LSM2
chrX5	manual-annotation	Exon	7915288	7915318	.	+	.	MHCIII-Oran_LSM2
chrX5	manual-annotation	Exon	7915732	7915791	.	+	.	MHCIII-Oran_LSM2
chrX5	manual-annotation	Exon	7915889	7916311	.	+	.	MHCIII-Oran_LSM2
chrX5	manual-annotation	Gene	8100169	8106905	.	-	.	MHCIII-Oran_LST1
chrX5	manual-annotation	Exon	8106840	8106905	.	-	.	MHCIII-Oran_LST1
chrX5	manual-annotation	Exon	8106053	8106094	.	-	.	MHCIII-Oran_LST1
chrX5	manual-annotation	Exon	8102597	8102713	.	-	.	MHCIII-Oran_LST1
chrX5	manual-annotation	Exon	8101811	8101833	.	-	.	MHCIII-Oran_LST1
chrX5	manual-annotation	Exon	8100169	8100710	.	-	.	MHCIII-Oran_LST1
chrX5	manual-annotation	Gene	8131589	8133914	.	-	.	MHCIII-Oran_LTA
chrX5	manual-annotation	Exon	8132874	8133914	.	-	.	MHCIII-Oran_LTA
chrX5	manual-annotation	Exon	8132640	8132748	.	-	.	MHCIII-Oran_LTA
chrX5	manual-annotation	Exon	8131589	8132383	.	-	.	MHCIII-Oran_LTA
chrX5	manual-annotation	Gene	8112940	8118128	.	+	.	MHCIII-Oran_LTB
chrX5	manual-annotation	Exon	8112940	8113074	.	+	.	MHCIII-Oran_LTB
chrX5	manual-annotation	Exon	8115861	8116005	.	+	.	MHCIII-Oran_LTB
chrX5	manual-annotation	Exon	8117683	8118128	.	+	.	MHCIII-Oran_LTB
chrX5	manual-annotation	Gene	8024413	8028756	.	-	.	MHCIII-Oran_LY6G5B
chrX5	manual-annotation	Exon	8028705	8028756	.	-	.	MHCIII-Oran_LY6G5B
chrX5	manual-annotation	Exon	8028511	8028630	.	-	.	MHCIII-Oran_LY6G5B
chrX5	manual-annotation	Exon	8027577	8027722	.	-	.	MHCIII-Oran_LY6G5B
chrX5	manual-annotation	Exon	8024413	8024496	.	-	.	MHCIII-Oran_LY6G5B
chrX5	manual-annotation	Gene	7988220	7994311	.	+	.	MHCIII-Oran_LY6G6C
chrX5	manual-annotation	Exon	7988220	7988273	.	+	.	MHCIII-Oran_LY6G6C
chrX5	manual-annotation	Exon	7989749	7989853	.	+	.	MHCIII-Oran_LY6G6C
chrX5	manual-annotation	Exon	7992995	7993105	.	+	.	MHCIII-Oran_LY6G6C
chrX5	manual-annotation	Exon	7993879	7994311	.	+	.	MHCIII-Oran_LY6G6C
chrX5	manual-annotation	Gene	8392160	8405589	.	+	.	Framework-Oran_MDC1
chrX5	manual-annotation	Exon	8392160	8392265	.	+	.	Framework-Oran_MDC1
chrX5	manual-annotation	Exon	8393204	8393340	.	+	.	Framework-Oran_MDC1
chrX5	manual-annotation	Exon	8394251	8394694	.	+	.	Framework-Oran_MDC1
chrX5	manual-annotation	Exon	8394831	8394906	.	+	.	Framework-Oran_MDC1
chrX5	manual-annotation	Exon	8395041	8396815	.	+	.	Framework-Oran_MDC1
chrX5	manual-annotation	Exon	8396894	8396965	.	+	.	Framework-Oran_MDC1
chrX5	manual-annotation	Exon	8397123	8397233	.	+	.	Framework-Oran_MDC1
chrX5	manual-annotation	Exon	8398165	8399631	.	+	.	Framework-Oran_MDC1
chrX5	manual-annotation	Exon	8399719	8399762	.	+	.	Framework-Oran_MDC1
chrX5	manual-annotation	Exon	8399929	8401023	.	+	.	Framework-Oran_MDC1
chrX5	manual-annotation	Exon	8401383	8401505	.	+	.	Framework-Oran_MDC1
chrX5	manual-annotation	Exon	8401605	8401787	.	+	.	Framework-Oran_MDC1
chrX5	manual-annotation	Exon	8404775	8404900	.	+	.	Framework-Oran_MDC1
chrX5	manual-annotation	Exon	8404998	8405108	.	+	.	Framework-Oran_MDC1
chrX5	manual-annotation	Exon	8405357	8405589	.	+	.	Framework-Oran_MDC1
chrX5	manual-annotation	Gene	24148414	24163625	.	+	.	Framework-Oran_MOG
chrX5	manual-annotation	Exon	24148414	24148787	.	+	.	Framework-Oran_MOG
chrX5	manual-annotation	Exon	24152704	24152806	.	+	.	Framework-Oran_MOG
chrX5	manual-annotation	Exon	24154425	24154772	.	+	.	Framework-Oran_MOG
chrX5	manual-annotation	Exon	24157029	24157142	.	+	.	Framework-Oran_MOG
chrX5	manual-annotation	Exon	24158125	24158145	.	+	.	Framework-Oran_MOG
chrX5	manual-annotation	Exon	24158712	24158732	.	+	.	Framework-Oran_MOG
chrX5	manual-annotation	Exon	24159664	24159780	.	+	.	Framework-Oran_MOG
chrX5	manual-annotation	Exon	24160432	24160452	.	+	.	Framework-Oran_MOG
chrX5	manual-annotation	Exon	24163286	24163625	.	+	.	Framework-Oran_MOG
chrX5	manual-annotation	Gene	8456167	8462848	.	-	.	MHCIII-Oran_MRPS18B
chrX5	manual-annotation	Exon	8462736	8462848	.	-	.	MHCIII-Oran_MRPS18B
chrX5	manual-annotation	Exon	8461134	8461234	.	-	.	MHCIII-Oran_MRPS18B
chrX5	manual-annotation	Exon	8460746	8460858	.	-	.	MHCIII-Oran_MRPS18B
chrX5	manual-annotation	Exon	8459785	8459882	.	-	.	MHCIII-Oran_MRPS18B
chrX5	manual-annotation	Exon	8459580	8459648	.	-	.	MHCIII-Oran_MRPS18B
chrX5	manual-annotation	Exon	8459217	8459283	.	-	.	MHCIII-Oran_MRPS18B
chrX5	manual-annotation	Exon	8457294	8457353	.	-	.	MHCIII-Oran_MRPS18B
chrX5	manual-annotation	Exon	8456446	8456549	.	-	.	MHCIII-Oran_MRPS18B
chrX5	manual-annotation	Exon	8456167	8456443	.	-	.	MHCIII-Oran_MRPS18B
chrX5	manual-annotation	Gene	7943630	7961570	.	-	.	MHCIII-Oran_MSH5
chrX5	manual-annotation	Exon	7961365	7961570	.	-	.	MHCIII-Oran_MSH5
chrX5	manual-annotation	Exon	7959885	7960034	.	-	.	MHCIII-Oran_MSH5
chrX5	manual-annotation	Exon	7959542	7959665	.	-	.	MHCIII-Oran_MSH5
chrX5	manual-annotation	Exon	7958566	7958646	.	-	.	MHCIII-Oran_MSH5
chrX5	manual-annotation	Exon	7958169	7958231	.	-	.	MHCIII-Oran_MSH5
chrX5	manual-annotation	Exon	7957541	7957662	.	-	.	MHCIII-Oran_MSH5
chrX5	manual-annotation	Exon	7957161	7957270	.	-	.	MHCIII-Oran_MSH5
chrX5	manual-annotation	Exon	7956472	7956507	.	-	.	MHCIII-Oran_MSH5
chrX5	manual-annotation	Exon	7954709	7954791	.	-	.	MHCIII-Oran_MSH5
chrX5	manual-annotation	Exon	7953821	7953866	.	-	.	MHCIII-Oran_MSH5
chrX5	manual-annotation	Exon	7952144	7952282	.	-	.	MHCIII-Oran_MSH5
chrX5	manual-annotation	Exon	7951109	7951171	.	-	.	MHCIII-Oran_MSH5
chrX5	manual-annotation	Exon	7949750	7949878	.	-	.	MHCIII-Oran_MSH5
chrX5	manual-annotation	Exon	7948828	7948900	.	-	.	MHCIII-Oran_MSH5
chrX5	manual-annotation	Exon	7948537	7948646	.	-	.	MHCIII-Oran_MSH5
chrX5	manual-annotation	Exon	7948209	7948289	.	-	.	MHCIII-Oran_MSH5
chrX5	manual-annotation	Exon	7947946	7948033	.	-	.	MHCIII-Oran_MSH5
chrX5	manual-annotation	Exon	7946506	7946692	.	-	.	MHCIII-Oran_MSH5
chrX5	manual-annotation	Exon	7946264	7946390	.	-	.	MHCIII-Oran_MSH5
chrX5	manual-annotation	Exon	7945612	7945761	.	-	.	MHCIII-Oran_MSH5
chrX5	manual-annotation	Exon	7945298	7945372	.	-	.	MHCIII-Oran_MSH5
chrX5	manual-annotation	Exon	7945023	7945166	.	-	.	MHCIII-Oran_MSH5
chrX5	manual-annotation	Exon	7944571	7944708	.	-	.	MHCIII-Oran_MSH5
chrX5	manual-annotation	Exon	7944396	7944469	.	-	.	MHCIII-Oran_MSH5
chrX5	manual-annotation	Exon	7943630	7944293	.	-	.	MHCIII-Oran_MSH5
chrX5	manual-annotation	Gene	7822320	7826805	.	+	.	MHCIII-Oran_NELFE
chrX5	manual-annotation	Exon	7822320	7822507	.	+	.	MHCIII-Oran_NELFE
chrX5	manual-annotation	Exon	7823786	7823855	.	+	.	MHCIII-Oran_NELFE
chrX5	manual-annotation	Exon	7824113	7824258	.	+	.	MHCIII-Oran_NELFE
chrX5	manual-annotation	Exon	7824379	7824453	.	+	.	MHCIII-Oran_NELFE
chrX5	manual-annotation	Exon	7824625	7824662	.	+	.	MHCIII-Oran_NELFE
chrX5	manual-annotation	Exon	7824827	7825123	.	+	.	MHCIII-Oran_NELFE
chrX5	manual-annotation	Exon	7825125	7825153	.	+	.	MHCIII-Oran_NELFE
chrX5	manual-annotation	Exon	7825254	7825398	.	+	.	MHCIII-Oran_NELFE
chrX5	manual-annotation	Exon	7826120	7826174	.	+	.	MHCIII-Oran_NELFE
chrX5	manual-annotation	Exon	7826353	7826455	.	+	.	MHCIII-Oran_NELFE
chrX5	manual-annotation	Exon	7826664	7826805	.	+	.	MHCIII-Oran_NELFE
chrX5	manual-annotation	Gene	7894962	7899161	.	+	.	MHCIII-Oran_NEU1
chrX5	manual-annotation	Exon	7894962	7895220	.	+	.	MHCIII-Oran_NEU1
chrX5	manual-annotation	Exon	7895371	7895563	.	+	.	MHCIII-Oran_NEU1
chrX5	manual-annotation	Exon	7895653	7895915	.	+	.	MHCIII-Oran_NEU1
chrX5	manual-annotation	Exon	7897798	7897980	.	+	.	MHCIII-Oran_NEU1
chrX5	manual-annotation	Exon	7898075	7898297	.	+	.	MHCIII-Oran_NEU1
chrX5	manual-annotation	Exon	7898385	7899161	.	+	.	MHCIII-Oran_NEU1
chrX5	manual-annotation	Gene	8145143	8149351	.	-	.	MHCIII-Oran_NFKBIL1
chrX5	manual-annotation	Exon	8149199	8149351	.	-	.	MHCIII-Oran_NFKBIL1
chrX5	manual-annotation	Exon	8146672	8146948	.	-	.	MHCIII-Oran_NFKBIL1
chrX5	manual-annotation	Exon	8146035	8146259	.	-	.	MHCIII-Oran_NFKBIL1
chrX5	manual-annotation	Exon	8145143	8145811	.	-	.	MHCIII-Oran_NFKBIL1
chrX5	manual-annotation	Gene	7594390	7626558	.	+	.	MHCIII-Oran_NOTCH4
chrX5	manual-annotation	Exon	7594390	7594580	.	+	.	MHCIII-Oran_NOTCH4
chrX5	manual-annotation	Exon	7595947	7596028	.	+	.	MHCIII-Oran_NOTCH4
chrX5	manual-annotation	Exon	7596909	7597198	.	+	.	MHCIII-Oran_NOTCH4
chrX5	manual-annotation	Exon	7597562	7597903	.	+	.	MHCIII-Oran_NOTCH4
chrX5	manual-annotation	Exon	7598004	7598126	.	+	.	MHCIII-Oran_NOTCH4
chrX5	manual-annotation	Exon	7598730	7598981	.	+	.	MHCIII-Oran_NOTCH4
chrX5	manual-annotation	Exon	7600005	7600160	.	+	.	MHCIII-Oran_NOTCH4
chrX5	manual-annotation	Exon	7601114	7601299	.	+	.	MHCIII-Oran_NOTCH4
chrX5	manual-annotation	Exon	7601914	7602027	.	+	.	MHCIII-Oran_NOTCH4
chrX5	manual-annotation	Exon	7603958	7604080	.	+	.	MHCIII-Oran_NOTCH4
chrX5	manual-annotation	Exon	7605390	7605519	.	+	.	MHCIII-Oran_NOTCH4
chrX5	manual-annotation	Exon	7605850	7605995	.	+	.	MHCIII-Oran_NOTCH4
chrX5	manual-annotation	Exon	7606745	7606894	.	+	.	MHCIII-Oran_NOTCH4
chrX5	manual-annotation	Exon	7607277	7607394	.	+	.	MHCIII-Oran_NOTCH4
chrX5	manual-annotation	Exon	7608428	7608515	.	+	.	MHCIII-Oran_NOTCH4
chrX5	manual-annotation	Exon	7609604	7609757	.	+	.	MHCIII-Oran_NOTCH4
chrX5	manual-annotation	Exon	7610478	7610662	.	+	.	MHCIII-Oran_NOTCH4
chrX5	manual-annotation	Exon	7611052	7611184	.	+	.	MHCIII-Oran_NOTCH4
chrX5	manual-annotation	Exon	7612385	7612497	.	+	.	MHCIII-Oran_NOTCH4
chrX5	manual-annotation	Exon	7613464	7613984	.	+	.	MHCIII-Oran_NOTCH4
chrX5	manual-annotation	Exon	7614638	7615024	.	+	.	MHCIII-Oran_NOTCH4
chrX5	manual-annotation	Exon	7615138	7615313	.	+	.	MHCIII-Oran_NOTCH4
chrX5	manual-annotation	Exon	7615497	7615716	.	+	.	MHCIII-Oran_NOTCH4
chrX5	manual-annotation	Exon	7616148	7616217	.	+	.	MHCIII-Oran_NOTCH4
chrX5	manual-annotation	Exon	7616305	7616434	.	+	.	MHCIII-Oran_NOTCH4
chrX5	manual-annotation	Exon	7616864	7617159	.	+	.	MHCIII-Oran_NOTCH4
chrX5	manual-annotation	Exon	7620155	7620302	.	+	.	MHCIII-Oran_NOTCH4
chrX5	manual-annotation	Exon	7621336	7621433	.	+	.	MHCIII-Oran_NOTCH4
chrX5	manual-annotation	Exon	7624186	7624465	.	+	.	MHCIII-Oran_NOTCH4
chrX5	manual-annotation	Gene	8407491	8413812	.	+	.	Framework-Oran_NRM
chrX5	manual-annotation	Exon	8407491	8407646	.	+	.	Framework-Oran_NRM
chrX5	manual-annotation	Exon	8411056	8411249	.	+	.	Framework-Oran_NRM
chrX5	manual-annotation	Exon	8411475	8411651	.	+	.	Framework-Oran_NRM
chrX5	manual-annotation	Exon	8412968	8413812	.	+	.	Framework-Oran_NRM
chrX5	manual-annotation	Gene	7633478	7643796	.	+	.	MHCIII-Oran_PBX2
chrX5	manual-annotation	Exon	7633478	7633600	.	+	.	MHCIII-Oran_PBX2
chrX5	manual-annotation	Exon	7634779	7634852	.	+	.	MHCIII-Oran_PBX2
chrX5	manual-annotation	Exon	7634999	7635246	.	+	.	MHCIII-Oran_PBX2
chrX5	manual-annotation	Exon	7638065	7638255	.	+	.	MHCIII-Oran_PBX2
chrX5	manual-annotation	Exon	7638790	7638925	.	+	.	MHCIII-Oran_PBX2
chrX5	manual-annotation	Exon	7641138	7641291	.	+	.	MHCIII-Oran_PBX2
chrX5	manual-annotation	Exon	7642330	7642418	.	+	.	MHCIII-Oran_PBX2
chrX5	manual-annotation	Exon	7642892	7642978	.	+	.	MHCIII-Oran_PBX2
chrX5	manual-annotation	Exon	7643118	7643796	.	+	.	MHCIII-Oran_PBX2
chrX5	manual-annotation	Gene	8184202	8188674	.	+	.	Framework-Oran_POU5F1
chrX5	manual-annotation	Exon	8184202	8184479	.	+	.	Framework-Oran_POU5F1
chrX5	manual-annotation	Exon	8184482	8184582	.	+	.	Framework-Oran_POU5F1
chrX5	manual-annotation	Exon	8186550	8186690	.	+	.	Framework-Oran_POU5F1
chrX5	manual-annotation	Exon	8186790	8186920	.	+	.	Framework-Oran_POU5F1
chrX5	manual-annotation	Exon	8188143	8188304	.	+	.	Framework-Oran_POU5F1
chrX5	manual-annotation	Exon	8188414	8188674	.	+	.	Framework-Oran_POU5F1
chrX5	manual-annotation	Gene	8415439	8423263	.	+	.	MHCIII-Oran_PPP1R18
chrX5	manual-annotation	Exon	8415439	8416724	.	+	.	MHCIII-Oran_PPP1R18
chrX5	manual-annotation	Exon	8416827	8417135	.	+	.	MHCIII-Oran_PPP1R18
chrX5	manual-annotation	Exon	8421453	8421681	.	+	.	MHCIII-Oran_PPP1R18
chrX5	manual-annotation	Exon	8422621	8423263	.	+	.	MHCIII-Oran_PPP1R18
chrX5	manual-annotation	Gene	7682306	7677678	.	-	.	MHCIII-Oran_PPT2
chrX5	manual-annotation	Exon	7682306	7682455	.	-	.	MHCIII-Oran_PPT2
chrX5	manual-annotation	Exon	7681048	7681201	.	-	.	MHCIII-Oran_PPT2
chrX5	manual-annotation	Exon	7680333	7680428	.	-	.	MHCIII-Oran_PPT2
chrX5	manual-annotation	Exon	7679962	7680069	.	-	.	MHCIII-Oran_PPT2
chrX5	manual-annotation	Exon	7679349	7679432	.	-	.	MHCIII-Oran_PPT2
chrX5	manual-annotation	Exon	7678696	7678780	.	-	.	MHCIII-Oran_PPT2
chrX5	manual-annotation	Exon	7678449	7678503	.	-	.	MHCIII-Oran_PPT2
chrX5	manual-annotation	Exon	7676381	7677678	.	-	.	MHCIII-Oran_PPT2
chrX5	manual-annotation	Gene	7688593	7693308	.	+	.	MHCIII-Oran_PRRT1
chrX5	manual-annotation	Exon	7688593	7688777	.	+	.	MHCIII-Oran_PRRT1
chrX5	manual-annotation	Exon	7690570	7691102	.	+	.	MHCIII-Oran_PRRT1
chrX5	manual-annotation	Exon	7691885	7692082	.	+	.	MHCIII-Oran_PRRT1
chrX5	manual-annotation	Exon	7693078	7693308	.	+	.	MHCIII-Oran_PRRT1
chrX5	manual-annotation	Gene	7651012	7649814	.	-	.	MHCIII-Oran_RNF5
chrX5	manual-annotation	Exon	7651012	7651243	.	-	.	MHCIII-Oran_RNF5
chrX5	manual-annotation	Exon	7650626	7650644	.	-	.	MHCIII-Oran_RNF5
chrX5	manual-annotation	Exon	7650351	7650463	.	-	.	MHCIII-Oran_RNF5
chrX5	manual-annotation	Exon	7650153	7650207	.	-	.	MHCIII-Oran_RNF5
chrX5	manual-annotation	Exon	7649935	7650052	.	-	.	MHCIII-Oran_RNF5
chrX5	manual-annotation	Exon	7649318	7649814	.	-	.	MHCIII-Oran_RNF5
chrX5	manual-annotation	Gene	7810427	7822002	.	-	.	MHCIII-Oran_SKIV2L
chrX5	manual-annotation	Exon	7821666	7822002	.	-	.	MHCIII-Oran_SKIV2L
chrX5	manual-annotation	Exon	7821111	7821226	.	-	.	MHCIII-Oran_SKIV2L
chrX5	manual-annotation	Exon	7820042	7820151	.	-	.	MHCIII-Oran_SKIV2L
chrX5	manual-annotation	Exon	7819803	7819920	.	-	.	MHCIII-Oran_SKIV2L
chrX5	manual-annotation	Exon	7819594	7819708	.	-	.	MHCIII-Oran_SKIV2L
chrX5	manual-annotation	Exon	7819337	7819411	.	-	.	MHCIII-Oran_SKIV2L
chrX5	manual-annotation	Exon	7819184	7819237	.	-	.	MHCIII-Oran_SKIV2L
chrX5	manual-annotation	Exon	7817723	7817964	.	-	.	MHCIII-Oran_SKIV2L
chrX5	manual-annotation	Exon	7817494	7817631	.	-	.	MHCIII-Oran_SKIV2L
chrX5	manual-annotation	Exon	7817152	7817231	.	-	.	MHCIII-Oran_SKIV2L
chrX5	manual-annotation	Exon	7817088	7817150	.	-	.	MHCIII-Oran_SKIV2L
chrX5	manual-annotation	Exon	7816846	7816992	.	-	.	MHCIII-Oran_SKIV2L
chrX5	manual-annotation	Exon	7816618	7816702	.	-	.	MHCIII-Oran_SKIV2L
chrX5	manual-annotation	Exon	7816341	7816447	.	-	.	MHCIII-Oran_SKIV2L
chrX5	manual-annotation	Exon	7816004	7816150	.	-	.	MHCIII-Oran_SKIV2L
chrX5	manual-annotation	Exon	7815802	7815898	.	-	.	MHCIII-Oran_SKIV2L
chrX5	manual-annotation	Exon	7815382	7815594	.	-	.	MHCIII-Oran_SKIV2L
chrX5	manual-annotation	Exon	7814886	7814996	.	-	.	MHCIII-Oran_SKIV2L
chrX5	manual-annotation	Exon	7814552	7814785	.	-	.	MHCIII-Oran_SKIV2L
chrX5	manual-annotation	Exon	7813537	7813674	.	-	.	MHCIII-Oran_SKIV2L
chrX5	manual-annotation	Exon	7813207	7813344	.	-	.	MHCIII-Oran_SKIV2L
chrX5	manual-annotation	Exon	7812886	7812990	.	-	.	MHCIII-Oran_SKIV2L
chrX5	manual-annotation	Exon	7812602	7812740	.	-	.	MHCIII-Oran_SKIV2L
chrX5	manual-annotation	Exon	7812368	7812494	.	-	.	MHCIII-Oran_SKIV2L
chrX5	manual-annotation	Exon	7812045	7812255	.	-	.	MHCIII-Oran_SKIV2L
chrX5	manual-annotation	Exon	7811523	7811633	.	-	.	MHCIII-Oran_SKIV2L
chrX5	manual-annotation	Exon	7811200	7811418	.	-	.	MHCIII-Oran_SKIV2L
chrX5	manual-annotation	Exon	7810834	7810974	.	-	.	MHCIII-Oran_SKIV2L
chrX5	manual-annotation	Exon	7810427	7810736	.	-	.	MHCIII-Oran_SKIV2L
chrX5	manual-annotation	Gene	7881833	7894598	.	+	.	MHCIII-Oran_SLC44A4
chrX5	manual-annotation	Exon	7881833	7881951	.	+	.	MHCIII-Oran_SLC44A4
chrX5	manual-annotation	Exon	7883571	7883619	.	+	.	MHCIII-Oran_SLC44A4
chrX5	manual-annotation	Exon	7883753	7883826	.	+	.	MHCIII-Oran_SLC44A4
chrX5	manual-annotation	Exon	7884110	7884188	.	+	.	MHCIII-Oran_SLC44A4
chrX5	manual-annotation	Exon	7884282	7884381	.	+	.	MHCIII-Oran_SLC44A4
chrX5	manual-annotation	Exon	7884756	7884878	.	+	.	MHCIII-Oran_SLC44A4
chrX5	manual-annotation	Exon	7884963	7885023	.	+	.	MHCIII-Oran_SLC44A4
chrX5	manual-annotation	Exon	7885587	7885671	.	+	.	MHCIII-Oran_SLC44A4
chrX5	manual-annotation	Exon	7885763	7885846	.	+	.	MHCIII-Oran_SLC44A4
chrX5	manual-annotation	Exon	7886649	7886884	.	+	.	MHCIII-Oran_SLC44A4
chrX5	manual-annotation	Exon	7887535	7887634	.	+	.	MHCIII-Oran_SLC44A4
chrX5	manual-annotation	Exon	7888193	7888285	.	+	.	MHCIII-Oran_SLC44A4
chrX5	manual-annotation	Exon	7888619	7888721	.	+	.	MHCIII-Oran_SLC44A4
chrX5	manual-annotation	Exon	7889261	7889514	.	+	.	MHCIII-Oran_SLC44A4
chrX5	manual-annotation	Exon	7890446	7890540	.	+	.	MHCIII-Oran_SLC44A4
chrX5	manual-annotation	Exon	7891192	7891295	.	+	.	MHCIII-Oran_SLC44A4
chrX5	manual-annotation	Exon	7891787	7891860	.	+	.	MHCIII-Oran_SLC44A4
chrX5	manual-annotation	Exon	7892318	7892388	.	+	.	MHCIII-Oran_SLC44A4
chrX5	manual-annotation	Exon	7892512	7892606	.	+	.	MHCIII-Oran_SLC44A4
chrX5	manual-annotation	Exon	7892714	7892798	.	+	.	MHCIII-Oran_SLC44A4
chrX5	manual-annotation	Exon	7894352	7894598	.	+	.	MHCIII-Oran_SLC44A4
chrX5	manual-annotation	Gene	7806321	7801873	.	-	.	MHCIII-Oran_STK19
chrX5	manual-annotation	Exon	7806321	7806476	.	-	.	MHCIII-Oran_STK19
chrX5	manual-annotation	Exon	7805551	7805696	.	-	.	MHCIII-Oran_STK19
chrX5	manual-annotation	Exon	7803982	7804077	.	-	.	MHCIII-Oran_STK19
chrX5	manual-annotation	Exon	7803220	7803359	.	-	.	MHCIII-Oran_STK19
chrX5	manual-annotation	Exon	7802522	7802619	.	-	.	MHCIII-Oran_STK19
chrX5	manual-annotation	Exon	7802121	7802271	.	-	.	MHCIII-Oran_STK19
chrX5	manual-annotation	Exon	7801347	7801873	.	-	.	MHCIII-Oran_STK19
chrX5	manual-annotation	Gene	8189888	8192465	.	-	.	MHCIII-Oran_TCF19
chrX5	manual-annotation	Exon	8192222	8192465	.	-	.	MHCIII-Oran_TCF19
chrX5	manual-annotation	Exon	8191107	8191656	.	-	.	MHCIII-Oran_TCF19
chrX5	manual-annotation	Exon	8189888	8190098	.	-	.	MHCIII-Oran_TCF19
chrX5	manual-annotation	Gene	7721123	7770342	.	+	.	MHCIII-Oran_TNXB
chrX5	manual-annotation	Exon	7721123	7721455	.	+	.	MHCIII-Oran_TNXB
chrX5	manual-annotation	Exon	7722684	7722842	.	+	.	MHCIII-Oran_TNXB
chrX5	manual-annotation	Exon	7723781	7724005	.	+	.	MHCIII-Oran_TNXB
chrX5	manual-annotation	Exon	7727831	7727968	.	+	.	MHCIII-Oran_TNXB
chrX5	manual-annotation	Exon	7727970	7728282	.	+	.	MHCIII-Oran_TNXB
chrX5	manual-annotation	Exon	7728498	7730366	.	+	.	MHCIII-Oran_TNXB
chrX5	manual-annotation	Exon	7731142	7731257	.	+	.	MHCIII-Oran_TNXB
chrX5	manual-annotation	Exon	7732171	7732327	.	+	.	MHCIII-Oran_TNXB
chrX5	manual-annotation	Exon	7733131	7733394	.	+	.	MHCIII-Oran_TNXB
chrX5	manual-annotation	Exon	7738153	7738503	.	+	.	MHCIII-Oran_TNXB
chrX5	manual-annotation	Exon	7739225	7739512	.	+	.	MHCIII-Oran_TNXB
chrX5	manual-annotation	Exon	7740207	7740497	.	+	.	MHCIII-Oran_TNXB
chrX5	manual-annotation	Exon	7740801	7741100	.	+	.	MHCIII-Oran_TNXB
chrX5	manual-annotation	Exon	7743070	7743372	.	+	.	MHCIII-Oran_TNXB
chrX5	manual-annotation	Exon	7744255	7744584	.	+	.	MHCIII-Oran_TNXB
chrX5	manual-annotation	Exon	7747785	7748102	.	+	.	MHCIII-Oran_TNXB
chrX5	manual-annotation	Exon	7749681	7749959	.	+	.	MHCIII-Oran_TNXB
chrX5	manual-annotation	Exon	7750590	7750940	.	+	.	MHCIII-Oran_TNXB
chrX5	manual-annotation	Exon	7751279	7751605	.	+	.	MHCIII-Oran_TNXB
chrX5	manual-annotation	Exon	7751989	7752315	.	+	.	MHCIII-Oran_TNXB
chrX5	manual-annotation	Exon	7752764	7753066	.	+	.	MHCIII-Oran_TNXB
chrX5	manual-annotation	Exon	7753499	7753825	.	+	.	MHCIII-Oran_TNXB
chrX5	manual-annotation	Exon	7754257	7754583	.	+	.	MHCIII-Oran_TNXB
chrX5	manual-annotation	Exon	7755766	7756053	.	+	.	MHCIII-Oran_TNXB
chrX5	manual-annotation	Exon	7757353	7757679	.	+	.	MHCIII-Oran_TNXB
chrX5	manual-annotation	Exon	7758506	7758799	.	+	.	MHCIII-Oran_TNXB
chrX5	manual-annotation	Exon	7759191	7759502	.	+	.	MHCIII-Oran_TNXB
chrX5	manual-annotation	Exon	7760354	7760656	.	+	.	MHCIII-Oran_TNXB
chrX5	manual-annotation	Exon	7761519	7761797	.	+	.	MHCIII-Oran_TNXB
chrX5	manual-annotation	Exon	7762076	7762372	.	+	.	MHCIII-Oran_TNXB
chrX5	manual-annotation	Exon	7763455	7763790	.	+	.	MHCIII-Oran_TNXB
chrX5	manual-annotation	Exon	7764268	7764582	.	+	.	MHCIII-Oran_TNXB
chrX5	manual-annotation	Exon	7765196	7765318	.	+	.	MHCIII-Oran_TNXB
chrX5	manual-annotation	Exon	7765421	7765564	.	+	.	MHCIII-Oran_TNXB
chrX5	manual-annotation	Exon	7765850	7765969	.	+	.	MHCIII-Oran_TNXB
chrX5	manual-annotation	Exon	7766091	7766234	.	+	.	MHCIII-Oran_TNXB
chrX5	manual-annotation	Exon	7766437	7766567	.	+	.	MHCIII-Oran_TNXB
chrX5	manual-annotation	Exon	7767302	7767434	.	+	.	MHCIII-Oran_TNXB
chrX5	manual-annotation	Exon	7767545	7767696	.	+	.	MHCIII-Oran_TNXB
chrX5	manual-annotation	Exon	7768114	7768209	.	+	.	MHCIII-Oran_TNXB
chrX5	manual-annotation	Exon	7768298	7768460	.	+	.	MHCIII-Oran_TNXB
chrX5	manual-annotation	Exon	7768967	7769130	.	+	.	MHCIII-Oran_TNXB
chrX5	manual-annotation	Exon	7770147	7770342	.	+	.	MHCIII-Oran_TNXB
chrX5	manual-annotation	Gene	8381263	8386381	.	-	.	MHCIII-Oran_TUBB
chrX5	manual-annotation	Exon	8386139	8386381	.	-	.	MHCIII-Oran_TUBB
chrX5	manual-annotation	Exon	8384141	8384249	.	-	.	MHCIII-Oran_TUBB
chrX5	manual-annotation	Exon	8383608	8383718	.	-	.	MHCIII-Oran_TUBB
chrX5	manual-annotation	Exon	8381263	8382348	.	-	.	MHCIII-Oran_TUBB
chrX5	manual-annotation	Gene	7918062	7932196	.	+	.	MHCIII-Oran_VARS
chrX5	manual-annotation	Exon	7918062	7918361	.	+	.	MHCIII-Oran_VARS
chrX5	manual-annotation	Exon	7920217	7920583	.	+	.	MHCIII-Oran_VARS
chrX5	manual-annotation	Exon	7920795	7920929	.	+	.	MHCIII-Oran_VARS
chrX5	manual-annotation	Exon	7921028	7921184	.	+	.	MHCIII-Oran_VARS
chrX5	manual-annotation	Exon	7921637	7921764	.	+	.	MHCIII-Oran_VARS
chrX5	manual-annotation	Exon	7921884	7921968	.	+	.	MHCIII-Oran_VARS
chrX5	manual-annotation	Exon	7922174	7922274	.	+	.	MHCIII-Oran_VARS
chrX5	manual-annotation	Exon	7922382	7922509	.	+	.	MHCIII-Oran_VARS
chrX5	manual-annotation	Exon	7922949	7923113	.	+	.	MHCIII-Oran_VARS
chrX5	manual-annotation	Exon	7923676	7923757	.	+	.	MHCIII-Oran_VARS
chrX5	manual-annotation	Exon	7923890	7924009	.	+	.	MHCIII-Oran_VARS
chrX5	manual-annotation	Exon	7924194	7924302	.	+	.	MHCIII-Oran_VARS
chrX5	manual-annotation	Exon	7924654	7924748	.	+	.	MHCIII-Oran_VARS
chrX5	manual-annotation	Exon	7924894	7924984	.	+	.	MHCIII-Oran_VARS
chrX5	manual-annotation	Exon	7925196	7925320	.	+	.	MHCIII-Oran_VARS
chrX5	manual-annotation	Exon	7925590	7925693	.	+	.	MHCIII-Oran_VARS
chrX5	manual-annotation	Exon	7925824	7925982	.	+	.	MHCIII-Oran_VARS
chrX5	manual-annotation	Exon	7926094	7926184	.	+	.	MHCIII-Oran_VARS
chrX5	manual-annotation	Exon	7926824	7926929	.	+	.	MHCIII-Oran_VARS
chrX5	manual-annotation	Exon	7927040	7927110	.	+	.	MHCIII-Oran_VARS
chrX5	manual-annotation	Exon	7927237	7927362	.	+	.	MHCIII-Oran_VARS
chrX5	manual-annotation	Exon	7927688	7927792	.	+	.	MHCIII-Oran_VARS
chrX5	manual-annotation	Exon	7927901	7927969	.	+	.	MHCIII-Oran_VARS
chrX5	manual-annotation	Exon	7928072	7928150	.	+	.	MHCIII-Oran_VARS
chrX5	manual-annotation	Exon	7928352	7928479	.	+	.	MHCIII-Oran_VARS
chrX5	manual-annotation	Exon	7929545	7929700	.	+	.	MHCIII-Oran_VARS
chrX5	manual-annotation	Exon	7929992	7930231	.	+	.	MHCIII-Oran_VARS
chrX5	manual-annotation	Exon	7930342	7930453	.	+	.	MHCIII-Oran_VARS
chrX5	manual-annotation	Exon	7930793	7931118	.	+	.	MHCIII-Oran_VARS
chrX5	manual-annotation	Exon	7932066	7932196	.	+	.	MHCIII-Oran_VARS
chrX5	manual-annotation	Gene	8278466	8292555	.	-	.	Framework-Oran_VARS2
chrX5	manual-annotation	Exon	8292489	8292555	.	-	.	Framework-Oran_VARS2
chrX5	manual-annotation	Exon	8290741	8290986	.	-	.	Framework-Oran_VARS2
chrX5	manual-annotation	Exon	8290556	8290634	.	-	.	Framework-Oran_VARS2
chrX5	manual-annotation	Exon	8290300	8290400	.	-	.	Framework-Oran_VARS2
chrX5	manual-annotation	Exon	8289326	8289447	.	-	.	Framework-Oran_VARS2
chrX5	manual-annotation	Exon	8288858	8288924	.	-	.	Framework-Oran_VARS2
chrX5	manual-annotation	Exon	8287969	8288066	.	-	.	Framework-Oran_VARS2
chrX5	manual-annotation	Exon	8287458	8287539	.	-	.	Framework-Oran_VARS2
chrX5	manual-annotation	Exon	8287222	8287341	.	-	.	Framework-Oran_VARS2
chrX5	manual-annotation	Exon	8287010	8287121	.	-	.	Framework-Oran_VARS2
chrX5	manual-annotation	Exon	8286691	8286779	.	-	.	Framework-Oran_VARS2
chrX5	manual-annotation	Exon	8286492	8286582	.	-	.	Framework-Oran_VARS2
chrX5	manual-annotation	Exon	8286158	8286285	.	-	.	Framework-Oran_VARS2
chrX5	manual-annotation	Exon	8285727	8285830	.	-	.	Framework-Oran_VARS2
chrX5	manual-annotation	Exon	8285154	8285235	.	-	.	Framework-Oran_VARS2
chrX5	manual-annotation	Exon	8284700	8284776	.	-	.	Framework-Oran_VARS2
chrX5	manual-annotation	Exon	8284542	8284611	.	-	.	Framework-Oran_VARS2
chrX5	manual-annotation	Exon	8283807	8283912	.	-	.	Framework-Oran_VARS2
chrX5	manual-annotation	Exon	8283619	8283689	.	-	.	Framework-Oran_VARS2
chrX5	manual-annotation	Exon	8283392	8283517	.	-	.	Framework-Oran_VARS2
chrX5	manual-annotation	Exon	8282891	8282995	.	-	.	Framework-Oran_VARS2
chrX5	manual-annotation	Exon	8282663	8282731	.	-	.	Framework-Oran_VARS2
chrX5	manual-annotation	Exon	8282115	8282193	.	-	.	Framework-Oran_VARS2
chrX5	manual-annotation	Exon	8281898	8282025	.	-	.	Framework-Oran_VARS2
chrX5	manual-annotation	Exon	8281643	8281795	.	-	.	Framework-Oran_VARS2
chrX5	manual-annotation	Exon	8280592	8280786	.	-	.	Framework-Oran_VARS2
chrX5	manual-annotation	Exon	8279556	8279667	.	-	.	Framework-Oran_VARS2
chrX5	manual-annotation	Exon	8279113	8279288	.	-	.	Framework-Oran_VARS2
chrX5	manual-annotation	Exon	8278894	8279022	.	-	.	Framework-Oran_VARS2
chrX5	manual-annotation	Exon	8278466	8278681	.	-	.	Framework-Oran_VARS2
chrX5	manual-annotation	Gene	7932549	7943191	.	+	.	MHCIII-Oran_VWA7
chrX5	manual-annotation	Exon	7932549	7933100	.	+	.	MHCIII-Oran_VWA7
chrX5	manual-annotation	Exon	7934139	7934420	.	+	.	MHCIII-Oran_VWA7
chrX5	manual-annotation	Exon	7935484	7935580	.	+	.	MHCIII-Oran_VWA7
chrX5	manual-annotation	Exon	7935938	7936048	.	+	.	MHCIII-Oran_VWA7
chrX5	manual-annotation	Exon	7936617	7936812	.	+	.	MHCIII-Oran_VWA7
chrX5	manual-annotation	Exon	7936955	7937124	.	+	.	MHCIII-Oran_VWA7
chrX5	manual-annotation	Exon	7937942	7938054	.	+	.	MHCIII-Oran_VWA7
chrX5	manual-annotation	Exon	7938531	7938647	.	+	.	MHCIII-Oran_VWA7
chrX5	manual-annotation	Exon	7939430	7939618	.	+	.	MHCIII-Oran_VWA7
chrX5	manual-annotation	Exon	7940074	7940215	.	+	.	MHCIII-Oran_VWA7
chrX5	manual-annotation	Exon	7940420	7940572	.	+	.	MHCIII-Oran_VWA7
chrX5	manual-annotation	Exon	7940676	7940768	.	+	.	MHCIII-Oran_VWA7
chrX5	manual-annotation	Exon	7941806	7942089	.	+	.	MHCIII-Oran_VWA7
chrX5	manual-annotation	Exon	7942192	7942322	.	+	.	MHCIII-Oran_VWA7
chrX5	manual-annotation	Exon	7942651	7943191	.	+	.	MHCIII-Oran_VWA7
chrX3	manual-annotation	Gene	33723407	33768760	.	-	.	MHCII-Oran_HLA-DMB
chrX3	manual-annotation	Exon	33723407	33723531	.	-	.	MHCII-Oran_HLA-DMB
chrX3	manual-annotation	Exon	33727052	33727333	.	-	.	MHCII-Oran_HLA-DMB
chrX3	manual-annotation	Exon	33727536	33727751	.	-	.	MHCII-Oran_HLA-DMB
chrX3	manual-annotation	Exon	33736680	33736715	.	-	.	MHCII-Oran_HLA-DMB
chrX3	manual-annotation	Exon	33738271	33738367	.	-	.	MHCII-Oran_HLA-DMB
chrX3	manual-annotation	Exon	33739474	33739712	.	-	.	MHCII-Oran_HLA-DMB
chrX3	manual-annotation	Exon	33743026	33743307	.	-	.	MHCII-Oran_HLA-DMB
chrX3	manual-annotation	Exon	33753974	33754102	.	-	.	MHCII-Oran_HLA-DMB
chrX3	manual-annotation	Exon	33754631	33754921	.	-	.	MHCII-Oran_HLA-DMB
chrX3	manual-annotation	Exon	33756480	33756758	.	-	.	MHCII-Oran_HLA-DMB
chrX3	manual-annotation	Exon	33768655	33768760	.	-	.	MHCII-Oran_HLA-DMB
chrX5	manual-annotation	Gene	22935266	22938064	.	+	.	MHCII-Oran_HLA-DPA1
chrX5	manual-annotation	Exon	22935482	22935563	.	+	.	MHCII-Oran_HLA-DPA1
chrX5	manual-annotation	Exon	22936316	22936594	.	+	.	MHCII-Oran_HLA-DPA1
chrX5	manual-annotation	Exon	22937836	22937978	.	+	.	MHCII-Oran_HLA-DPA1
chrX3	manual-annotation	Gene	33483999	33493093	.	+	.	MHCII-Oran_HLA-DPB1
chrX3	manual-annotation	Exon	33492982	33493091	.	+	.	MHCII-Oran_HLA-DPB1
chrX3	manual-annotation	Exon	33492180	33492461	.	+	.	MHCII-Oran_HLA-DPB1
chrX3	manual-annotation	Exon	33486421	33486463	.	+	.	MHCII-Oran_HLA-DPB1
chrX3	manual-annotation	Gene	33518479	33528741	.	+	.	MHCII-Oran_HLA-DRA
chrX3	manual-annotation	Exon	33519685	33519746	.	+	.	MHCII-Oran_HLA-DRA
chrX3	manual-annotation	Exon	33521811	33521926	.	+	.	MHCII-Oran_HLA-DRA
chrX3	manual-annotation	Exon	33525986	33526231	.	+	.	MHCII-Oran_HLA-DRA
chrX3	manual-annotation	Exon	33526739	33527020	.	+	.	MHCII-Oran_HLA-DRA
chrX3	manual-annotation	Exon	33527213	33527363	.	+	.	MHCII-Oran_HLA-DRA
chrX3	manual-annotation	Exon	33527605	33527608	.	+	.	MHCII-Oran_HLA-DRA
chrX3	manual-annotation	Gene	33505688	33520353	.	-	.	MHCII-Oran_HLA-DRB5
chrX3	manual-annotation	Exon	33506054	33506067	.	-	.	MHCII-Oran_HLA-DRB5
chrX3	manual-annotation	Exon	33506591	33506614	.	-	.	MHCII-Oran_HLA-DRB5
chrX3	manual-annotation	Exon	33507279	33507389	.	-	.	MHCII-Oran_HLA-DRB5
chrX3	manual-annotation	Exon	33507915	33508196	.	-	.	MHCII-Oran_HLA-DRB5
chrX3	manual-annotation	Exon	33514536	33514805	.	-	.	MHCII-Oran_HLA-DRB5
chrX3	manual-annotation	Exon	33520155	33520353	.	-	.	MHCII-Oran_HLA-DRB5
chrX3	manual-annotation	Gene	33579632	33589571	.	-	.	MHCI-Oran_HLA-A
chrX3	manual-annotation	Exon	33579632	33579849	.	-	.	MHCI-Oran_HLA-A
chrX3	manual-annotation	Exon	33584562	33584594	.	-	.	MHCI-Oran_HLA-A
chrX3	manual-annotation	Exon	33585849	33585956	.	-	.	MHCI-Oran_HLA-A
chrX3	manual-annotation	Exon	33586155	33586436	.	-	.	MHCI-Oran_HLA-A
chrX3	manual-annotation	Exon	33586576	33586854	.	-	.	MHCI-Oran_HLA-A
chrX3	manual-annotation	Exon	33588124	33588390	.	-	.	MHCI-Oran_HLA-A
chrX3	manual-annotation	Exon	33589490	33589571	.	-	.	MHCI-Oran_HLA-A
chrX3	manual-annotation	Gene	33659846	33664088	.	-	.	MHCI-Oran_HLA-A
chrX3	manual-annotation	Exon	33659846	33659876	.	-	.	MHCI-Oran_HLA-A
chrX3	manual-annotation	Exon	33660461	33660563	.	-	.	MHCI-Oran_HLA-A
chrX3	manual-annotation	Exon	33660762	33661040	.	-	.	MHCI-Oran_HLA-A
chrX3	manual-annotation	Exon	33663329	33663607	.	-	.	MHCI-Oran_HLA-A
chrX3	manual-annotation	Exon	33663816	33664088	.	-	.	MHCI-Oran_HLA-A
chrX3	manual-annotation	Gene	33671096	33678023	.	-	.	MHCI-Oran_HLA-A
chrX3	manual-annotation	Exon	33671096	33671142	.	-	.	MHCI-Oran_HLA-A
chrX3	manual-annotation	Exon	33672859	33672961	.	-	.	MHCI-Oran_HLA-A
chrX3	manual-annotation	Exon	33673163	33673441	.	-	.	MHCI-Oran_HLA-A
chrX3	manual-annotation	Exon	33677277	33677555	.	-	.	MHCI-Oran_HLA-A
chrX3	manual-annotation	Exon	33677784	33678023	.	-	.	MHCI-Oran_HLA-A
chrX5	manual-annotation	Gene	22996719	23000965	.	-	.	MHCI-Oran_HLA-A
chrX5	manual-annotation	Exon	22996719	22996786	.	-	.	MHCI-Oran_HLA-A
chrX5	manual-annotation	Exon	22997539	22997646	.	-	.	MHCI-Oran_HLA-A
chrX5	manual-annotation	Exon	22997771	22998046	.	-	.	MHCI-Oran_HLA-A
chrX5	manual-annotation	Exon	22998904	22999175	.	-	.	MHCI-Oran_HLA-A
chrX5	manual-annotation	Exon	23000704	23000849	.	-	.	MHCI-Oran_HLA-A
chrX5	manual-annotation	Exon	23000852	23000965	.	-	.	MHCI-Oran_HLA-A
chrX3	manual-annotation	Gene	33564214	33573729	.	+	.	MHCI-Oran_HLA-B
chrX3	manual-annotation	Exon	33564214	33564283	.	+	.	MHCI-Oran_HLA-B
chrX3	manual-annotation	Exon	33565330	33565596	.	+	.	MHCI-Oran_HLA-B
chrX3	manual-annotation	Exon	33567429	33567713	.	+	.	MHCI-Oran_HLA-B
chrX3	manual-annotation	Exon	33569140	33569406	.	+	.	MHCI-Oran_HLA-B
chrX3	manual-annotation	Exon	33573434	33573729	.	+	.	MHCI-Oran_HLA-B
chrX3	manual-annotation	Gene	33704348	33716019	.	+	.	MHCI-Oran_HLA-B
chrX3	manual-annotation	Exon	33704348	33704441	.	+	.	MHCI-Oran_HLA-B
chrX3	manual-annotation	Exon	33706469	33706741	.	+	.	MHCI-Oran_HLA-B
chrX3	manual-annotation	Exon	33707031	33707309	.	+	.	MHCI-Oran_HLA-B
chrX3	manual-annotation	Exon	33709069	33709347	.	+	.	MHCI-Oran_HLA-B
chrX3	manual-annotation	Exon	33709546	33709647	.	+	.	MHCI-Oran_HLA-B
chrX3	manual-annotation	Exon	33715925	33716019	.	+	.	MHCI-Oran_HLA-B
chr7	manual-annotation	Gene	49873727	49874203	.	+	.	NKC-Oran_clec0008.1
chr17	manual-annotation	Gene	45003676	45003852	.	+	.	NKC-Oran_clec0010.1
chr17	manual-annotation	Gene	44925723	44925869	.	+	.	NKC-Oran_clec0015.1 or clec0175.1
chr17	manual-annotation	Gene	16053023	16053154	.	-	.	NKC-Oran_clec0016.1
chr17	manual-annotation	Gene	41940612	41940779	.	+	.	NKC-Oran_clec0017.1
chr17	manual-annotation	Gene	16382468	16382623	.	+	.	NKC-Oran_clec0022.1
chr17	manual-annotation	Gene	41292915	41292772	.	-	.	NKC-Oran_clec0023.1
chr17	manual-annotation	Gene	16595222	16595010	.	-	.	NKC-Oran_clec0025.1
chr17	manual-annotation	Gene	16261841	16262068	.	+	.	NKC-Oran_clec0027.1
chr17	manual-annotation	Gene	44346622	44346269	.	-	.	NKC-Oran_clec0029.1
chr17	manual-annotation	Gene	41753824	41753958	.	+	.	NKC-Oran_clec0032.1
chr17	manual-annotation	Gene	43967650	43967276	.	-	.	NKC-Oran_clec0033.1
chr17	manual-annotation	Gene	43034320	43034183	.	-	.	NKC-Oran_clec0038.1
chr17	manual-annotation	Gene	42761146	42761295	.	+	.	NKC-Oran_clec0046.1 or clec0020.1
chr17	manual-annotation	Gene	45417295	45417098	.	-	.	NKC-Oran_clec0047.1
chr17	manual-annotation	Gene	16957524	16957372	.	-	.	NKC-Oran_clec0051.1 or clec0143.1
chr17	manual-annotation	Gene	15678477	15677794	.	-	.	NKC-Oran_clec0052.1
chr17	manual-annotation	Gene	43965714	43965562	.	-	.	NKC-Oran_clec0053.1
chr17	manual-annotation	Gene	45003676	45003852	.	+	.	NKC-Oran_clec0054.1
chr17	manual-annotation	Gene	42684191	42684340	.	+	.	NKC-Oran_clec0055.1
chr17	manual-annotation	Gene	45410618	45410487	.	-	.	NKC-Oran_clec0056.1
chr17	manual-annotation	Gene	41368831	41368718	.	-	.	NKC-Oran_clec0057.1
chr17	manual-annotation	Gene	43377263	43377457	.	+	.	NKC-Oran_clec0059.1
chr17	manual-annotation	Gene	16858933	16859088	.	+	.	NKC-Oran_clec0060.1
chr17	manual-annotation	Gene	40805066	40805215	.	+	.	NKC-Oran_clec0067.1 or clec0164.1
chr17	manual-annotation	Gene	41225075	41224911	.	-	.	NKC-Oran_clec0069.1
chr17	manual-annotation	Gene	15576488	15576634	.	+	.	NKC-Oran_clec0072.1
chr17	manual-annotation	Gene	16331894	16332127	.	+	.	NKC-Oran_clec0073.1
chr17	manual-annotation	Gene	43884441	43884572	.	+	.	NKC-Oran_clec0074.1
chr17	manual-annotation	Gene	15668857	15669012	.	+	.	NKC-Oran_clec0079.1
chr17	manual-annotation	Gene	41446181	41446366	.	+	.	NKC-Oran_clec0080.1
chr17	manual-annotation	Gene	40837508	40837350	.	-	.	NKC-Oran_clec0082.1
chr17	manual-annotation	Gene	17045052	17045360	.	-	.	NKC-Oran_clec0083.1
chr17	manual-annotation	Gene	15820965	15820807	.	-	.	NKC-Oran_clec0088.1
chr17	manual-annotation	Gene	40959716	40959886	.	+	.	NKC-Oran_clec0089.1
chr17	manual-annotation	Gene	43760893	43761063	.	+	.	NKC-Oran_clec0092.1
chr17	manual-annotation	Gene	15893545	15893336	.	-	.	NKC-Oran_clec0093.1
chr17	manual-annotation	Gene	44822867	44822670	.	-	.	NKC-Oran_clec0096.1
chr17	manual-annotation	Gene	16681554	16681402	.	-	.	NKC-Oran_clec0097.1
chr17	manual-annotation	Gene	45025697	45025792	.	+	.	NKC-Oran_clec0098.1
chr17	manual-annotation	Gene	45018422	45018619	.	+	.	NKC-Oran_clec0099.1
chr17	manual-annotation	Gene	16837265	16837372	.	+	.	NKC-Oran_clec0100.1
chr17	manual-annotation	Gene	16410098	16410289	.	+	.	NKC-Oran_clec0102.1
chr17	manual-annotation	Gene	15795586	15795266	.	-	.	NKC-Oran_clec0106.1
chr17	manual-annotation	Gene	41508921	41508769	.	-	.	NKC-Oran_clec0107.1
chr17	manual-annotation	Gene	42890466	42890636	.	+	.	NKC-Oran_clec0109.1
chr17	manual-annotation	Gene	44288736	44288888	.	+	.	NKC-Oran_clec0111.1
chr17	manual-annotation	Gene	44964902	44965057	.	+	.	NKC-Oran_clec0115.1 or 112
chr17	manual-annotation	Gene	15946647	15946435	.	-	.	NKC-Oran_clec0121.1
chr17	manual-annotation	Gene	45418263	45418060	.	-	.	NKC-Oran_clec0122.1
chr17	manual-annotation	Gene	16802089	16802247	.	+	.	NKC-Oran_clec0124.1
chr17	manual-annotation	Gene	44331375	44331223	.	-	.	NKC-Oran_clec0130.1
chr17	manual-annotation	Gene	42529938	42529825	.	-	.	NKC-Oran_clec0137.1
chr17	manual-annotation	Gene	45160382	45160296	.	-	.	NKC-Oran_clec0138.1
chr17	manual-annotation	Gene	44565345	44565196	.	-	.	NKC-Oran_clec0141.1
chr17	manual-annotation	Gene	16823793	16823933	.	+	.	NKC-Oran_clec0145.1
chr17	manual-annotation	Gene	45073351	45073184	.	-	.	NKC-Oran_clec0147.1
chr17	manual-annotation	Gene	16720152	16720003	.	-	.	NKC-Oran_clec0153.1 or clec0034.1
chr17	manual-annotation	Gene	42734226	42734375	.	+	.	NKC-Oran_clec0154.1
chr17	manual-annotation	Gene	42789791	42789949	.	+	.	NKC-Oran_clec0155.1
chr17	manual-annotation	Gene	43417978	43418127	.	+	.	NKC-Oran_clec0156.1
chr17	manual-annotation	Gene	16961055	16960855	.	-	.	NKC-Oran_clec0158.1 or 128
chr17	manual-annotation	Gene	16927801	16927953	.	+	.	NKC-Oran_clec0159.1
chr17	manual-annotation	Gene	45391429	45391271	.	-	.	NKC-Oran_clec0161.1
chr17	manual-annotation	Gene	43013034	43012882	.	-	.	NKC-Oran_clec0163.1
chr17	manual-annotation	Gene	44414599	44414228	.	-	.	NKC-Oran_clec0182.1
chr17	manual-annotation	Gene	44292384	44292683	.	+	.	NKC-Oran_clec0187.1
chr17	manual-annotation	Gene	44544940	44544695	.	-	.	NKC-Oran_clec0191.1
chr17	manual-annotation	Gene	44662697	44662822	.	+	.	NKC-Oran_clec0193.1
chr17	manual-annotation	Gene	44686485	44686303	.	-	.	NKC-Oran_clec0195.1
chr17	manual-annotation	Gene	43785121	43785318	.	+	.	NKC-Oran_clec0206.1
chr17	manual-annotation	Gene	43192388	43192233	.	-	.	NKC-Oran_clec0221.1
chr17	manual-annotation	Gene	45164940	45164479	.	-	.	NKC-Oran_clec0265.1
chr17	manual-annotation	Gene	45043620	45043778	.	+	.	NKC-Oran_clec0266.1
chr17	manual-annotation	Gene	44837992	44838369	.	+	.	NKC-Oran_clec0272.1
chr17	manual-annotation	Gene	44262258	44262563	.	+	.	NKC-Oran_clec0288.1
chr9	manual-annotation	Gene	52112405	52114880	.	+	.	NKC-Oran_CLEC11A
chr9	manual-annotation	Exon	52112405	52113084	.	+	.	NKC-Oran_CLEC11A
chr9	manual-annotation	Exon	52113291	52113453	.	+	.	NKC-Oran_CLEC11A
chr9	manual-annotation	Exon	52113702	52113893	.	+	.	NKC-Oran_CLEC11A
chr9	manual-annotation	Exon	52114341	52114880	.	+	.	NKC-Oran_CLEC11A
chr2	manual-annotation	Gene	54949721	55225983	.	+	.	NKC-Oran_CLEC16A
chr2	manual-annotation	Exon	54949721	54949903	.	+	.	NKC-Oran_CLEC16A
chr2	manual-annotation	Exon	54968921	54969049	.	+	.	NKC-Oran_CLEC16A
chr2	manual-annotation	Exon	54973388	54973521	.	+	.	NKC-Oran_CLEC16A
chr2	manual-annotation	Exon	54977795	54977943	.	+	.	NKC-Oran_CLEC16A
chr2	manual-annotation	Exon	54988620	54988725	.	+	.	NKC-Oran_CLEC16A
chr2	manual-annotation	Exon	54990836	54990841	.	+	.	NKC-Oran_CLEC16A
chr2	manual-annotation	Exon	54991180	54991303	.	+	.	NKC-Oran_CLEC16A
chr2	manual-annotation	Exon	54992298	54992472	.	+	.	NKC-Oran_CLEC16A
chr2	manual-annotation	Exon	54994245	54994298	.	+	.	NKC-Oran_CLEC16A
chr2	manual-annotation	Exon	55001247	55001360	.	+	.	NKC-Oran_CLEC16A
chr2	manual-annotation	Exon	55026922	55027150	.	+	.	NKC-Oran_CLEC16A
chr2	manual-annotation	Exon	55045025	55045154	.	+	.	NKC-Oran_CLEC16A
chr2	manual-annotation	Exon	55050432	55050532	.	+	.	NKC-Oran_CLEC16A
chr2	manual-annotation	Exon	55067459	55067581	.	+	.	NKC-Oran_CLEC16A
chr2	manual-annotation	Exon	55075609	55075718	.	+	.	NKC-Oran_CLEC16A
chr2	manual-annotation	Exon	55076041	55076085	.	+	.	NKC-Oran_CLEC16A
chr2	manual-annotation	Exon	55077373	55077423	.	+	.	NKC-Oran_CLEC16A
chr2	manual-annotation	Exon	55079629	55079757	.	+	.	NKC-Oran_CLEC16A
chr2	manual-annotation	Exon	55088210	55088330	.	+	.	NKC-Oran_CLEC16A
chr2	manual-annotation	Exon	55147266	55147417	.	+	.	NKC-Oran_CLEC16A
chr2	manual-annotation	Exon	55148396	55148600	.	+	.	NKC-Oran_CLEC16A
chr2	manual-annotation	Exon	55153986	55154153	.	+	.	NKC-Oran_CLEC16A
chr2	manual-annotation	Exon	55212825	55212986	.	+	.	NKC-Oran_CLEC16A
chr2	manual-annotation	Exon	55221696	55221819	.	+	.	NKC-Oran_CLEC16A
chr2	manual-annotation	Exon	55225104	55225181	.	+	.	NKC-Oran_CLEC16A
chr7	manual-annotation	Gene	59834836	59845779	.	-	.	NKC-Oran_CLEC17A
chr7	manual-annotation	Exon	59845558	59845779	.	-	.	NKC-Oran_CLEC17A
chr7	manual-annotation	Exon	59844886	59844987	.	-	.	NKC-Oran_CLEC17A
chr7	manual-annotation	Exon	59843790	59843822	.	-	.	NKC-Oran_CLEC17A
chr7	manual-annotation	Exon	59843575	59843622	.	-	.	NKC-Oran_CLEC17A
chr7	manual-annotation	Exon	59843452	59843493	.	-	.	NKC-Oran_CLEC17A
chr7	manual-annotation	Exon	59842828	59842881	.	-	.	NKC-Oran_CLEC17A
chr7	manual-annotation	Exon	59841669	59841731	.	-	.	NKC-Oran_CLEC17A
chr7	manual-annotation	Exon	59841360	59841455	.	-	.	NKC-Oran_CLEC17A
chr7	manual-annotation	Exon	59839779	59839856	.	-	.	NKC-Oran_CLEC17A
chr7	manual-annotation	Exon	59839095	59839246	.	-	.	NKC-Oran_CLEC17A
chr7	manual-annotation	Exon	59837580	59837689	.	-	.	NKC-Oran_CLEC17A
chr7	manual-annotation	Exon	59834836	59835505	.	-	.	NKC-Oran_CLEC17A
chr2	manual-annotation	Gene	47616358	47637150	.	+	.	NKC-Oran_CLEC19A
chr2	manual-annotation	Exon	47616358	47616456	.	+	.	NKC-Oran_CLEC19A
chr2	manual-annotation	Exon	47626035	47626191	.	+	.	NKC-Oran_CLEC19A
chr2	manual-annotation	Exon	47632741	47632834	.	+	.	NKC-Oran_CLEC19A
chr2	manual-annotation	Exon	47635454	47635586	.	+	.	NKC-Oran_CLEC19A
chr2	manual-annotation	Exon	47636370	47637150	.	+	.	NKC-Oran_CLEC19A
chr17	manual-annotation	Gene	16536575	16556867	.	-	.	NKC-Oran_CLEC1A
chr17	manual-annotation	Exon	16556524	16556867	.	-	.	NKC-Oran_CLEC1A
chr17	manual-annotation	Exon	16546150	16546248	.	-	.	NKC-Oran_CLEC1A
chr17	manual-annotation	Exon	16543393	16543569	.	-	.	NKC-Oran_CLEC1A
chr17	manual-annotation	Exon	16541633	16541784	.	-	.	NKC-Oran_CLEC1A
chr17	manual-annotation	Exon	16537706	16537824	.	-	.	NKC-Oran_CLEC1A
chr17	manual-annotation	Exon	16536575	16536974	.	-	.	NKC-Oran_CLEC1A
chr16	manual-annotation	Gene	8457364	8461014	.	-	.	NKC-Oran_CLEC20A
chr16	manual-annotation	Exon	8460522	8461014	.	-	.	NKC-Oran_CLEC20A
chr16	manual-annotation	Exon	8459507	8459557	.	-	.	NKC-Oran_CLEC20A
chr16	manual-annotation	Exon	8458336	8458695	.	-	.	NKC-Oran_CLEC20A
chr16	manual-annotation	Exon	8457364	8457635	.	-	.	NKC-Oran_CLEC20A
chr2	manual-annotation	Gene	171204798	171216207	.	-	.	NKC-Oran_CLEC2L
chr2	manual-annotation	Exon	171215804	171216207	.	-	.	NKC-Oran_CLEC2L
chr2	manual-annotation	Exon	171208975	171209049	.	-	.	NKC-Oran_CLEC2L
chr2	manual-annotation	Exon	171208159	171208325	.	-	.	NKC-Oran_CLEC2L
chr2	manual-annotation	Exon	171207735	171207835	.	-	.	NKC-Oran_CLEC2L
chr2	manual-annotation	Exon	171204798	171205954	.	-	.	NKC-Oran_CLEC2L
chrX2	manual-annotation	Gene	16124090	16144634	.	-	.	NKC-Oran_CLEC3A
chrX2	manual-annotation	Exon	16144510	16144634	.	-	.	NKC-Oran_CLEC3A
chrX2	manual-annotation	Exon	16128678	16128761	.	-	.	NKC-Oran_CLEC3A
chrX2	manual-annotation	Exon	16124090	16126231	.	-	.	NKC-Oran_CLEC3A
chr8	manual-annotation	Gene	37528773	37536109	.	+	.	NKC-Oran_CLEC3B
chr8	manual-annotation	Exon	37528773	37529005	.	+	.	NKC-Oran_CLEC3B
chr8	manual-annotation	Exon	37533724	37533822	.	+	.	NKC-Oran_CLEC3B
chr8	manual-annotation	Exon	37535484	37536109	.	+	.	NKC-Oran_CLEC3B
chrX4	manual-annotation	Gene	377141	383494	.	-	.	NKC-Oran_CLEC4E
chrX4	manual-annotation	Exon	382412	383494	.	-	.	NKC-Oran_CLEC4E
chrX4	manual-annotation	Exon	381376	381468	.	-	.	NKC-Oran_CLEC4E
chrX4	manual-annotation	Exon	380897	380995	.	-	.	NKC-Oran_CLEC4E
chrX4	manual-annotation	Exon	379291	379442	.	-	.	NKC-Oran_CLEC4E
chrX4	manual-annotation	Exon	378213	378328	.	-	.	NKC-Oran_CLEC4E
chrX4	manual-annotation	Exon	377141	377526	.	-	.	NKC-Oran_CLEC4E
chr17	manual-annotation	Gene	16563628	16584955	.	-	.	NKC-Oran_CLEC7A
chr17	manual-annotation	Exon	16584723	16584955	.	-	.	NKC-Oran_CLEC7A
chr17	manual-annotation	Exon	16573006	16573107	.	-	.	NKC-Oran_CLEC7A
chr17	manual-annotation	Exon	16570463	16570552	.	-	.	NKC-Oran_CLEC7A
chr17	manual-annotation	Exon	16569019	16569153	.	-	.	NKC-Oran_CLEC7A
chr17	manual-annotation	Exon	16567607	16567758	.	-	.	NKC-Oran_CLEC7A
chr17	manual-annotation	Exon	16566425	16566540	.	-	.	NKC-Oran_CLEC7A
chr17	manual-annotation	Exon	16563628	16564890	.	-	.	NKC-Oran_CLEC7A
chr17	manual-annotation	Gene	16505258	16529638	.	+	.	NKC-Oran_CLEC9A
chr17	manual-annotation	Exon	16505258	16505335	.	+	.	NKC-Oran_CLEC9A
chr17	manual-annotation	Exon	16506159	16506357	.	+	.	NKC-Oran_CLEC9A
chr17	manual-annotation	Exon	16511000	16511083	.	+	.	NKC-Oran_CLEC9A
chr17	manual-annotation	Exon	16517333	16517458	.	+	.	NKC-Oran_CLEC9A
chr17	manual-annotation	Exon	16518374	16518525	.	+	.	NKC-Oran_CLEC9A
chr17	manual-annotation	Exon	16524303	16524430	.	+	.	NKC-Oran_CLEC9A
chr17	manual-annotation	Exon	16529190	16529638	.	+	.	NKC-Oran_CLEC9A
chrX1	manual-annotation	Gene	110336933	110343297	.	+	.	NKC-Oran_XM_001511987.5
chrX1	manual-annotation	Exon	110336933	110337031	.	+	.	NKC-Oran_XM_001511987.5
chrX1	manual-annotation	Exon	110337479	110337565	.	+	.	NKC-Oran_XM_001511987.5
chrX1	manual-annotation	Exon	110337828	110337890	.	+	.	NKC-Oran_XM_001511987.5
chrX1	manual-annotation	Exon	110339755	110339817	.	+	.	NKC-Oran_XM_001511987.5
chrX1	manual-annotation	Exon	110340037	110340126	.	+	.	NKC-Oran_XM_001511987.5
chrX1	manual-annotation	Exon	110341423	110341571	.	+	.	NKC-Oran_XM_001511987.5
chrX1	manual-annotation	Exon	110342421	110342539	.	+	.	NKC-Oran_XM_001511987.5
chrX1	manual-annotation	Exon	110342878	110343297	.	+	.	NKC-Oran_XM_001511987.5
chr10	manual-annotation	Gene	36378668	36393704	.	-	.	NKC-Oran_XM_007664318.4
chr10	manual-annotation	Exon	36392978	36393704	.	-	.	NKC-Oran_XM_007664318.4
chr10	manual-annotation	Exon	36391618	36391709	.	-	.	NKC-Oran_XM_007664318.4
chr10	manual-annotation	Exon	36385435	36385668	.	-	.	NKC-Oran_XM_007664318.4
chr10	manual-annotation	Exon	36384017	36384114	.	-	.	NKC-Oran_XM_007664318.4
chr10	manual-annotation	Exon	36383267	36383388	.	-	.	NKC-Oran_XM_007664318.4
chr10	manual-annotation	Exon	36383020	36383127	.	-	.	NKC-Oran_XM_007664318.4
chr10	manual-annotation	Exon	36382477	36382569	.	-	.	NKC-Oran_XM_007664318.4
chr10	manual-annotation	Exon	36382102	36382208	.	-	.	NKC-Oran_XM_007664318.4
chr10	manual-annotation	Exon	36381132	36381261	.	-	.	NKC-Oran_XM_007664318.4
chr10	manual-annotation	Exon	36380620	36380716	.	-	.	NKC-Oran_XM_007664318.4
chr10	manual-annotation	Exon	36380374	36380465	.	-	.	NKC-Oran_XM_007664318.4
chr10	manual-annotation	Exon	36378668	36379836	.	-	.	NKC-Oran_XM_007664318.4
chrX1	manual-annotation	Gene	111182198	111190315	.	+	.	NKC-Oran_XM_029049764.2
chrX1	manual-annotation	Exon	111182198	111182542	.	+	.	NKC-Oran_XM_029049764.2
chrX1	manual-annotation	Exon	111183121	111183228	.	+	.	NKC-Oran_XM_029049764.2
chrX1	manual-annotation	Exon	111184992	111185054	.	+	.	NKC-Oran_XM_029049764.2
chrX1	manual-annotation	Exon	111185884	111186054	.	+	.	NKC-Oran_XM_029049764.2
chrX1	manual-annotation	Exon	111186567	111186629	.	+	.	NKC-Oran_XM_029049764.2
chrX1	manual-annotation	Exon	111186888	111186977	.	+	.	NKC-Oran_XM_029049764.2
chrX1	manual-annotation	Exon	111187556	111187707	.	+	.	NKC-Oran_XM_029049764.2
chrX1	manual-annotation	Exon	111187802	111187905	.	+	.	NKC-Oran_XM_029049764.2
chrX1	manual-annotation	Exon	111189373	111190315	.	+	.	NKC-Oran_XM_029049764.2
chrX4	manual-annotation	Gene	356994	362776	.	+	.	NKC-Oran_XM_029054242.2
chrX4	manual-annotation	Exon	356994	357179	.	+	.	NKC-Oran_XM_029054242.2
chrX4	manual-annotation	Exon	358025	358138	.	+	.	NKC-Oran_XM_029054242.2
chrX4	manual-annotation	Exon	359395	359496	.	+	.	NKC-Oran_XM_029054242.2
chrX4	manual-annotation	Exon	360850	361001	.	+	.	NKC-Oran_XM_029054242.2
chrX4	manual-annotation	Exon	361284	361399	.	+	.	NKC-Oran_XM_029054242.2
chrX4	manual-annotation	Exon	361831	362776	.	+	.	NKC-Oran_XM_029054242.2
chrX4	manual-annotation	Gene	370187	374938	.	+	.	NKC-Oran_XM_029054474.2
chrX4	manual-annotation	Exon	370187	370406	.	+	.	NKC-Oran_XM_029054474.2
chrX4	manual-annotation	Exon	370711	370845	.	+	.	NKC-Oran_XM_029054474.2
chrX4	manual-annotation	Exon	371386	371487	.	+	.	NKC-Oran_XM_029054474.2
chrX4	manual-annotation	Exon	372285	372436	.	+	.	NKC-Oran_XM_029054474.2
chrX4	manual-annotation	Exon	373257	373372	.	+	.	NKC-Oran_XM_029054474.2
chrX4	manual-annotation	Exon	374614	374938	.	+	.	NKC-Oran_XM_029054474.2
chr2	manual-annotation	Gene	171659453	171677947	.	-	.	NKC-Oran_XM_029057532.2
chr2	manual-annotation	Exon	171677844	171677947	.	-	.	NKC-Oran_XM_029057532.2
chr2	manual-annotation	Exon	171676058	171676149	.	-	.	NKC-Oran_XM_029057532.2
chr2	manual-annotation	Exon	171673818	171673904	.	-	.	NKC-Oran_XM_029057532.2
chr2	manual-annotation	Exon	171672293	171672510	.	-	.	NKC-Oran_XM_029057532.2
chr2	manual-annotation	Exon	171671680	171671786	.	-	.	NKC-Oran_XM_029057532.2
chr2	manual-annotation	Exon	171670633	171670837	.	-	.	NKC-Oran_XM_029057532.2
chr2	manual-annotation	Exon	171659453	171659617	.	-	.	NKC-Oran_XM_029057532.2
chr4	manual-annotation	Gene	22028491	22043345	.	-	.	NKC-Oran_XM_029062234.2
chr4	manual-annotation	Exon	22043029	22043345	.	-	.	NKC-Oran_XM_029062234.2
chr4	manual-annotation	Exon	22036669	22036818	.	-	.	NKC-Oran_XM_029062234.2
chr4	manual-annotation	Exon	22035715	22035858	.	-	.	NKC-Oran_XM_029062234.2
chr4	manual-annotation	Exon	22034758	22034909	.	-	.	NKC-Oran_XM_029062234.2
chr4	manual-annotation	Exon	22031849	22031967	.	-	.	NKC-Oran_XM_029062234.2
chr4	manual-annotation	Exon	22028491	22028745	.	-	.	NKC-Oran_XM_029062234.2
chr4	manual-annotation	Gene	22121471	22135408	.	-	.	NKC-Oran_XM_029062294.2
chr4	manual-annotation	Exon	22135306	22135408	.	-	.	NKC-Oran_XM_029062294.2
chr4	manual-annotation	Exon	22133233	22133349	.	-	.	NKC-Oran_XM_029062294.2
chr4	manual-annotation	Exon	22128656	22129207	.	-	.	NKC-Oran_XM_029062294.2
chr4	manual-annotation	Exon	22125823	22125974	.	-	.	NKC-Oran_XM_029062294.2
chr4	manual-annotation	Exon	22124459	22124577	.	-	.	NKC-Oran_XM_029062294.2
chr4	manual-annotation	Exon	22121471	22122245	.	-	.	NKC-Oran_XM_029062294.2
chr4	manual-annotation	Gene	22148880	22161585	.	+	.	NKC-Oran_XM_029062295.2
chr4	manual-annotation	Exon	22148880	22149093	.	+	.	NKC-Oran_XM_029062295.2
chr4	manual-annotation	Exon	22153593	22153709	.	+	.	NKC-Oran_XM_029062295.2
chr4	manual-annotation	Exon	22155638	22155793	.	+	.	NKC-Oran_XM_029062295.2
chr4	manual-annotation	Exon	22158666	22158817	.	+	.	NKC-Oran_XM_029062295.2
chr4	manual-annotation	Exon	22159043	22159161	.	+	.	NKC-Oran_XM_029062295.2
chr4	manual-annotation	Exon	22161285	22161585	.	+	.	NKC-Oran_XM_029062295.2
chr4	manual-annotation	Gene	22062698	22073695	.	-	.	NKC-Oran_XM_029063829.2
chr4	manual-annotation	Exon	22073471	22073695	.	-	.	NKC-Oran_XM_029063829.2
chr4	manual-annotation	Exon	22072341	22072457	.	-	.	NKC-Oran_XM_029063829.2
chr4	manual-annotation	Exon	22070973	22071116	.	-	.	NKC-Oran_XM_029063829.2
chr4	manual-annotation	Exon	22069050	22069201	.	-	.	NKC-Oran_XM_029063829.2
chr4	manual-annotation	Exon	22065120	22065238	.	-	.	NKC-Oran_XM_029063829.2
chr4	manual-annotation	Exon	22062698	22063009	.	-	.	NKC-Oran_XM_029063829.2
chr17	manual-annotation	Gene	15775977	15782056	.	+	.	NKC-Oran_XM_029081633.2
chr17	manual-annotation	Exon	15775977	15776073	.	+	.	NKC-Oran_XM_029081633.2
chr17	manual-annotation	Exon	15778615	15778892	.	+	.	NKC-Oran_XM_029081633.2
chr17	manual-annotation	Exon	15780344	15780447	.	+	.	NKC-Oran_XM_029081633.2
chr17	manual-annotation	Exon	15781168	15782056	.	+	.	NKC-Oran_XM_029081633.2
chr17	manual-annotation	Gene	16464836	16472738	.	+	.	NKC-Oran_XM_029081635.2
chr17	manual-annotation	Exon	16464836	16464970	.	+	.	NKC-Oran_XM_029081635.2
chr17	manual-annotation	Exon	16468303	16468374	.	+	.	NKC-Oran_XM_029081635.2
chr17	manual-annotation	Exon	16469202	16469353	.	+	.	NKC-Oran_XM_029081635.2
chr17	manual-annotation	Exon	16469838	16469944	.	+	.	NKC-Oran_XM_029081635.2
chr17	manual-annotation	Exon	16472491	16472738	.	+	.	NKC-Oran_XM_029081635.2
chr17	manual-annotation	Gene	40537096	40559530	.	-	.	NKC-Oran_XM_029081651.1
chr17	manual-annotation	Exon	40559481	40559530	.	-	.	NKC-Oran_XM_029081651.1
chr17	manual-annotation	Exon	40551277	40551363	.	-	.	NKC-Oran_XM_029081651.1
chr17	manual-annotation	Exon	40547624	40547808	.	-	.	NKC-Oran_XM_029081651.1
chr17	manual-annotation	Exon	40545309	40545403	.	-	.	NKC-Oran_XM_029081651.1
chr17	manual-annotation	Exon	40537096	40537559	.	-	.	NKC-Oran_XM_029081651.1
chr17	manual-annotation	Gene	16344767	16359116	.	+	.	NKC-Oran_XM_029081708.1
chr17	manual-annotation	Exon	16344767	16345254	.	+	.	NKC-Oran_XM_029081708.1
chr17	manual-annotation	Exon	16351860	16351958	.	+	.	NKC-Oran_XM_029081708.1
chr17	manual-annotation	Exon	16352953	16353129	.	+	.	NKC-Oran_XM_029081708.1
chr17	manual-annotation	Exon	16354515	16354663	.	+	.	NKC-Oran_XM_029081708.1
chr17	manual-annotation	Exon	16355917	16356023	.	+	.	NKC-Oran_XM_029081708.1
chr17	manual-annotation	Exon	16357350	16359116	.	+	.	NKC-Oran_XM_029081708.1
chr17	manual-annotation	Gene	16254203	16270769	.	+	.	NKC-Oran_XM_029081727.2
chr17	manual-annotation	Exon	16254203	16254434	.	+	.	NKC-Oran_XM_029081727.2
chr17	manual-annotation	Exon	16254593	16254685	.	+	.	NKC-Oran_XM_029081727.2
chr17	manual-annotation	Exon	16261329	16261427	.	+	.	NKC-Oran_XM_029081727.2
chr17	manual-annotation	Exon	16261878	16262069	.	+	.	NKC-Oran_XM_029081727.2
chr17	manual-annotation	Exon	16263723	16263874	.	+	.	NKC-Oran_XM_029081727.2
chr17	manual-annotation	Exon	16266125	16266234	.	+	.	NKC-Oran_XM_029081727.2
chr17	manual-annotation	Exon	16268944	16270769	.	+	.	NKC-Oran_XM_029081727.2
chr17	manual-annotation	Gene	16220715	16230811	.	-	.	NKC-Oran_XM_029081800.2
chr17	manual-annotation	Exon	16230716	16230811	.	-	.	NKC-Oran_XM_029081800.2
chr17	manual-annotation	Exon	16227425	16227517	.	-	.	NKC-Oran_XM_029081800.2
chr17	manual-annotation	Exon	16222992	16223188	.	-	.	NKC-Oran_XM_029081800.2
chr17	manual-annotation	Exon	16222365	16222468	.	-	.	NKC-Oran_XM_029081800.2
chr17	manual-annotation	Exon	16220715	16220987	.	-	.	NKC-Oran_XM_029081800.2
chr17	manual-annotation	Gene	41969216	41985345	.	+	.	NKC-Oran_XM_029081866.2
chr17	manual-annotation	Exon	41969216	41969399	.	+	.	NKC-Oran_XM_029081866.2
chr17	manual-annotation	Exon	41978721	41978804	.	+	.	NKC-Oran_XM_029081866.2
chr17	manual-annotation	Exon	41980863	41981029	.	+	.	NKC-Oran_XM_029081866.2
chr17	manual-annotation	Exon	41982233	41982327	.	+	.	NKC-Oran_XM_029081866.2
chr17	manual-annotation	Exon	41984936	41985345	.	+	.	NKC-Oran_XM_029081866.2
chr17	manual-annotation	Gene	41925972	41945926	.	+	.	NKC-Oran_XM_029081867.2
chr17	manual-annotation	Exon	41925972	41926148	.	+	.	NKC-Oran_XM_029081867.2
chr17	manual-annotation	Exon	41933016	41933096	.	+	.	NKC-Oran_XM_029081867.2
chr17	manual-annotation	Exon	41940610	41940776	.	+	.	NKC-Oran_XM_029081867.2
chr17	manual-annotation	Exon	41942803	41942897	.	+	.	NKC-Oran_XM_029081867.2
chr17	manual-annotation	Exon	41945563	41945926	.	+	.	NKC-Oran_XM_029081867.2
chr17	manual-annotation	Gene	15560130	15574825	.	+	.	NKC-Oran_XM_029082001.2
chr17	manual-annotation	Exon	15560130	15560369	.	+	.	NKC-Oran_XM_029082001.2
chr17	manual-annotation	Exon	15565559	15565675	.	+	.	NKC-Oran_XM_029082001.2
chr17	manual-annotation	Exon	15566397	15566575	.	+	.	NKC-Oran_XM_029082001.2
chr17	manual-annotation	Exon	15567936	15568039	.	+	.	NKC-Oran_XM_029082001.2
chr17	manual-annotation	Exon	15568296	15568473	.	+	.	NKC-Oran_XM_029082001.2
chr17	manual-annotation	Exon	15574598	15574825	.	+	.	NKC-Oran_XM_029082001.2
chr17	manual-annotation	Gene	15716891	15742188	.	+	.	NKC-Oran_XM_029082227.1
chr17	manual-annotation	Exon	15716891	15717036	.	+	.	NKC-Oran_XM_029082227.1
chr17	manual-annotation	Exon	15733044	15733151	.	+	.	NKC-Oran_XM_029082227.1
chr17	manual-annotation	Exon	15735105	15735307	.	+	.	NKC-Oran_XM_029082227.1
chr17	manual-annotation	Exon	15740015	15740118	.	+	.	NKC-Oran_XM_029082227.1
chr17	manual-annotation	Exon	15740848	15742188	.	+	.	NKC-Oran_XM_029082227.1
chr17	manual-annotation	Gene	16435442	16454594	.	+	.	NKC-Oran_XM_029082390.2
chr17	manual-annotation	Exon	16435442	16435769	.	+	.	NKC-Oran_XM_029082390.2
chr17	manual-annotation	Exon	16442560	16442658	.	+	.	NKC-Oran_XM_029082390.2
chr17	manual-annotation	Exon	16448906	16449010	.	+	.	NKC-Oran_XM_029082390.2
chr17	manual-annotation	Exon	16449157	16449305	.	+	.	NKC-Oran_XM_029082390.2
chr17	manual-annotation	Exon	16452012	16452118	.	+	.	NKC-Oran_XM_029082390.2
chr17	manual-annotation	Exon	16454181	16454594	.	+	.	NKC-Oran_XM_029082390.2
chr17	manual-annotation	Gene	42127931	42153000	.	-	.	NKC-Oran_XM_029082625.1
chr17	manual-annotation	Exon	42152904	42153000	.	-	.	NKC-Oran_XM_029082625.1
chr17	manual-annotation	Exon	42144086	42144261	.	-	.	NKC-Oran_XM_029082625.1
chr17	manual-annotation	Exon	42128566	42128669	.	-	.	NKC-Oran_XM_029082625.1
chr17	manual-annotation	Exon	42127931	42128208	.	-	.	NKC-Oran_XM_029082625.1
chr2	manual-annotation	Gene	171233095	171251107	.	+	.	NKC-Oran_XM_029082635.2
chr2	manual-annotation	Exon	171233095	171233482	.	+	.	NKC-Oran_XM_029082635.2
chr2	manual-annotation	Exon	171234158	171234238	.	+	.	NKC-Oran_XM_029082635.2
chr2	manual-annotation	Exon	171244733	171244893	.	+	.	NKC-Oran_XM_029082635.2
chr2	manual-annotation	Exon	171245147	171245212	.	+	.	NKC-Oran_XM_029082635.2
chr2	manual-annotation	Exon	171248783	171248883	.	+	.	NKC-Oran_XM_029082635.2
chr2	manual-annotation	Exon	171250580	171251107	.	+	.	NKC-Oran_XM_029082635.2
chr17	manual-annotation	Gene	16394226	16416983	.	+	.	NKC-Oran_XM_029082810.2
chr17	manual-annotation	Exon	16394226	16394392	.	+	.	NKC-Oran_XM_029082810.2
chr17	manual-annotation	Exon	16406517	16406624	.	+	.	NKC-Oran_XM_029082810.2
chr17	manual-annotation	Exon	16407744	16407857	.	+	.	NKC-Oran_XM_029082810.2
chr17	manual-annotation	Exon	16410138	16410289	.	+	.	NKC-Oran_XM_029082810.2
chr17	manual-annotation	Exon	16413749	16413849	.	+	.	NKC-Oran_XM_029082810.2
chr17	manual-annotation	Exon	16416375	16416983	.	+	.	NKC-Oran_XM_029082810.2
chrX1	manual-annotation	Gene	110346246	110352804	.	+	.	NKC-Oran_XM_039910287.1
chrX1	manual-annotation	Exon	110346246	110346324	.	+	.	NKC-Oran_XM_039910287.1
chrX1	manual-annotation	Exon	110347088	110347195	.	+	.	NKC-Oran_XM_039910287.1
chrX1	manual-annotation	Exon	110347852	110347914	.	+	.	NKC-Oran_XM_039910287.1
chrX1	manual-annotation	Exon	110348166	110348228	.	+	.	NKC-Oran_XM_039910287.1
chrX1	manual-annotation	Exon	110349136	110349225	.	+	.	NKC-Oran_XM_039910287.1
chrX1	manual-annotation	Exon	110349940	110350091	.	+	.	NKC-Oran_XM_039910287.1
chrX1	manual-annotation	Exon	110350269	110350375	.	+	.	NKC-Oran_XM_039910287.1
chrX1	manual-annotation	Exon	110352353	110352804	.	+	.	NKC-Oran_XM_039910287.1
chr17	manual-annotation	Gene	15602214	15613365	.	-	.	NKC-Oran_XM_039914425.1
chr17	manual-annotation	Exon	15613250	15613365	.	-	.	NKC-Oran_XM_039914425.1
chr17	manual-annotation	Exon	15604576	15604754	.	-	.	NKC-Oran_XM_039914425.1
chr17	manual-annotation	Exon	15603729	15603832	.	-	.	NKC-Oran_XM_039914425.1
chr17	manual-annotation	Exon	15602214	15603535	.	-	.	NKC-Oran_XM_039914425.1
chr17	manual-annotation	Gene	15730004	15782056	.	+	.	NKC-Oran_XM_039914426.1
chr17	manual-annotation	Exon	15730004	15730178	.	+	.	NKC-Oran_XM_039914426.1
chr17	manual-annotation	Exon	15733044	15733151	.	+	.	NKC-Oran_XM_039914426.1
chr17	manual-annotation	Exon	15735105	15735307	.	+	.	NKC-Oran_XM_039914426.1
chr17	manual-annotation	Exon	15740015	15740118	.	+	.	NKC-Oran_XM_039914426.1
chr17	manual-annotation	Exon	15781168	15782056	.	+	.	NKC-Oran_XM_039914426.1
chr17	manual-annotation	Gene	15751277	15763234	.	+	.	NKC-Oran_XM_039914427.1
chr17	manual-annotation	Exon	15751277	15751453	.	+	.	NKC-Oran_XM_039914427.1
chr17	manual-annotation	Exon	15758060	15758433	.	+	.	NKC-Oran_XM_039914427.1
chr17	manual-annotation	Exon	15762150	15762253	.	+	.	NKC-Oran_XM_039914427.1
chr17	manual-annotation	Exon	15762769	15763234	.	+	.	NKC-Oran_XM_039914427.1
chr17	manual-annotation	Gene	15757537	15763234	.	+	.	NKC-Oran_XM_039914428.1
chr17	manual-annotation	Exon	15757537	15757629	.	+	.	NKC-Oran_XM_039914428.1
chr17	manual-annotation	Exon	15758060	15758433	.	+	.	NKC-Oran_XM_039914428.1
chr17	manual-annotation	Exon	15762150	15762253	.	+	.	NKC-Oran_XM_039914428.1
chr17	manual-annotation	Exon	15762769	15763234	.	+	.	NKC-Oran_XM_039914428.1
chr17	manual-annotation	Gene	16279927	16291611	.	+	.	NKC-Oran_XM_039914542.1
chr17	manual-annotation	Exon	16279927	16279981	.	+	.	NKC-Oran_XM_039914542.1
chr17	manual-annotation	Exon	16280971	16281069	.	+	.	NKC-Oran_XM_039914542.1
chr17	manual-annotation	Exon	16281813	16282004	.	+	.	NKC-Oran_XM_039914542.1
chr17	manual-annotation	Exon	16283662	16283813	.	+	.	NKC-Oran_XM_039914542.1
chr17	manual-annotation	Exon	16285814	16285920	.	+	.	NKC-Oran_XM_039914542.1
chr17	manual-annotation	Exon	16289786	16291611	.	+	.	NKC-Oran_XM_039914542.1
chr17	manual-annotation	Gene	16492404	16500463	.	+	.	NKC-Oran_XM_039914543.1
chr17	manual-annotation	Exon	16492404	16492431	.	+	.	NKC-Oran_XM_039914543.1
chr17	manual-annotation	Exon	16492624	16492791	.	+	.	NKC-Oran_XM_039914543.1
chr17	manual-annotation	Exon	16496128	16496199	.	+	.	NKC-Oran_XM_039914543.1
chr17	manual-annotation	Exon	16497028	16497180	.	+	.	NKC-Oran_XM_039914543.1
chr17	manual-annotation	Exon	16497271	16497307	.	+	.	NKC-Oran_XM_039914543.1
chr17	manual-annotation	Exon	16500322	16500463	.	+	.	NKC-Oran_XM_039914543.1
chr17	manual-annotation	Gene	16361498	16388267	.	+	.	NKC-Oran_XM_039914583.1
chr17	manual-annotation	Exon	16361498	16361578	.	+	.	NKC-Oran_XM_039914583.1
chr17	manual-annotation	Exon	16375378	16375515	.	+	.	NKC-Oran_XM_039914583.1
chr17	manual-annotation	Exon	16376087	16376191	.	+	.	NKC-Oran_XM_039914583.1
chr17	manual-annotation	Exon	16382472	16382623	.	+	.	NKC-Oran_XM_039914583.1
chr17	manual-annotation	Exon	16383496	16383602	.	+	.	NKC-Oran_XM_039914583.1
chr17	manual-annotation	Exon	16386476	16388267	.	+	.	NKC-Oran_XM_039914583.1
chr13	manual-annotation	Variable	38067114	38067371	.	+	.	TCR-Oran_TRA_D_V1
chr13	manual-annotation	Variable	38102887	38103198	.	+	.	TCR-Oran_TRA_D_V10
chr13	manual-annotation	Variable	38293602	38293940	.	+	.	TCR-Oran_TRA_D_V100
chr13	manual-annotation	Variable	38296484	38296822	.	+	.	TCR-Oran_TRA_D_V101
chr13	manual-annotation	Variable	38298847	38299131	.	+	.	TCR-Oran_TRA_D_V102
chr13	manual-annotation	Variable	38300390	38300665	.	+	.	TCR-Oran_TRA_D_V103
chr13	manual-annotation	Variable	38302738	38302995	.	+	.	TCR-Oran_TRA_D_V104
chr13	manual-annotation	Variable	38310339	38310623	.	+	.	TCR-Oran_TRA_D_V105
chr13	manual-annotation	Variable	38315710	38316006	.	+	.	TCR-Oran_TRA_D_V106
chr13	manual-annotation	Variable	38321546	38321842	.	+	.	TCR-Oran_TRA_D_V107
chr13	manual-annotation	Variable	38324520	38324804	.	+	.	TCR-Oran_TRA_D_V108
chr13	manual-annotation	Variable	38326929	38327222	.	+	.	TCR-Oran_TRA_D_V109
chr13	manual-annotation	Variable	38105644	38105922	.	+	.	TCR-Oran_TRA_D_V11
chr13	manual-annotation	Variable	38328686	38328985	.	+	.	TCR-Oran_TRA_D_V110
chr13	manual-annotation	Variable	38331268	38331564	.	+	.	TCR-Oran_TRA_D_V111
chr13	manual-annotation	Variable	38333310	38333609	.	+	.	TCR-Oran_TRA_D_V112
chr13	manual-annotation	Variable	38336108	38336410	.	+	.	TCR-Oran_TRA_D_V113
chr13	manual-annotation	Variable	38340022	38340321	.	+	.	TCR-Oran_TRA_D_V114
chr13	manual-annotation	Variable	38344185	38344460	.	+	.	TCR-Oran_TRA_D_V115
chr13	manual-annotation	Variable	38389957	38389685	.	-	.	TCR-Oran_TRA_D_V116
chr13	manual-annotation	Variable	38108717	38109001	.	+	.	TCR-Oran_TRA_D_V12
chr13	manual-annotation	Variable	38109515	38109552	.	+	.	TCR-Oran_TRA_D_V13p
chr13	manual-annotation	Variable	38110742	38111023	.	+	.	TCR-Oran_TRA_D_V14
chr13	manual-annotation	Variable	38113256	38113360	.	+	.	TCR-Oran_TRA_D_V15p
chr13	manual-annotation	Variable	38115744	38116040	.	+	.	TCR-Oran_TRA_D_V16
chr13	manual-annotation	Variable	38117958	38118254	.	+	.	TCR-Oran_TRA_D_V17
chr13	manual-annotation	Variable	38120366	38120662	.	+	.	TCR-Oran_TRA_D_V18
chr13	manual-annotation	Variable	38122754	38123050	.	+	.	TCR-Oran_TRA_D_V19
chr13	manual-annotation	Variable	38080530	38080832	.	+	.	TCR-Oran_TRA_D_V2
chr13	manual-annotation	Variable	38125172	38125468	.	+	.	TCR-Oran_TRA_D_V20
chr13	manual-annotation	Variable	38127878	38128174	.	+	.	TCR-Oran_TRA_D_V21
chr13	manual-annotation	Variable	38131118	38131414	.	+	.	TCR-Oran_TRA_D_V22
chr13	manual-annotation	Variable	38133572	38133853	.	+	.	TCR-Oran_TRA_D_V23
chr13	manual-annotation	Variable	38135445	38135726	.	+	.	TCR-Oran_TRA_D_V24
chr13	manual-annotation	Variable	38137877	38138152	.	+	.	TCR-Oran_TRA_D_V25
chr13	manual-annotation	Variable	38140069	38140347	.	+	.	TCR-Oran_TRA_D_V26
chr13	manual-annotation	Variable	38143094	38143393	.	+	.	TCR-Oran_TRA_D_V27
chr13	manual-annotation	Variable	38144793	38145074	.	+	.	TCR-Oran_TRA_D_V28
chr13	manual-annotation	Variable	38146083	38146370	.	+	.	TCR-Oran_TRA_D_V29
chr13	manual-annotation	Variable	38082375	38082674	.	+	.	TCR-Oran_TRA_D_V3
chr13	manual-annotation	Variable	38148279	38148563	.	+	.	TCR-Oran_TRA_D_V30
chr13	manual-annotation	Variable	38150393	38150668	.	+	.	TCR-Oran_TRA_D_V31
chr13	manual-annotation	Variable	38152288	38152578	.	+	.	TCR-Oran_TRA_D_V32
chr13	manual-annotation	Variable	38155137	38155418	.	+	.	TCR-Oran_TRA_D_V33
chr13	manual-annotation	Variable	38156838	38157125	.	+	.	TCR-Oran_TRA_D_V34
chr13	manual-annotation	Variable	38160481	38160735	.	+	.	TCR-Oran_TRA_D_V35
chr13	manual-annotation	Variable	38162565	38162840	.	+	.	TCR-Oran_TRA_D_V36
chr13	manual-annotation	Variable	38162852	38162886	.	+	.	TCR-Oran_TRA_D_V37
chr13	manual-annotation	Variable	38163903	38164121	.	+	.	TCR-Oran_TRA_D_V38p
chr13	manual-annotation	Variable	38170520	38170795	.	+	.	TCR-Oran_TRA_D_V39
chr13	manual-annotation	Variable	38084957	38085283	.	+	.	TCR-Oran_TRA_D_V4
chr13	manual-annotation	Variable	38171372	38171665	.	+	.	TCR-Oran_TRA_D_V40
chr13	manual-annotation	Variable	38174095	38174364	.	+	.	TCR-Oran_TRA_D_V41
chr13	manual-annotation	Variable	38177354	38177641	.	+	.	TCR-Oran_TRA_D_V42
chr13	manual-annotation	Variable	38178235	38178534	.	+	.	TCR-Oran_TRA_D_V43
chr13	manual-annotation	Variable	38180458	38180730	.	+	.	TCR-Oran_TRA_D_V44
chr13	manual-annotation	Variable	38182559	38182849	.	+	.	TCR-Oran_TRA_D_V45
chr13	manual-annotation	Variable	38184469	38184744	.	+	.	TCR-Oran_TRA_D_V46
chr13	manual-annotation	Variable	38187309	38187599	.	+	.	TCR-Oran_TRA_D_V47
chr13	manual-annotation	Variable	38190459	38190722	.	+	.	TCR-Oran_TRA_D_V48
chr13	manual-annotation	Variable	38192609	38192881	.	+	.	TCR-Oran_TRA_D_V49
chr13	manual-annotation	Variable	38087598	38087894	.	+	.	TCR-Oran_TRA_D_V5
chr13	manual-annotation	Variable	38195519	38195809	.	+	.	TCR-Oran_TRA_D_V50
chr13	manual-annotation	Variable	38197133	38197393	.	+	.	TCR-Oran_TRA_D_V51
chr13	manual-annotation	Variable	38199442	38199741	.	+	.	TCR-Oran_TRA_D_V52
chr13	manual-annotation	Variable	38203194	38203463	.	+	.	TCR-Oran_TRA_D_V53p
chr13	manual-annotation	Variable	38205149	38205430	.	+	.	TCR-Oran_TRA_D_V54
chr13	manual-annotation	Variable	38207422	38207703	.	+	.	TCR-Oran_TRA_D_V55
chr13	manual-annotation	Variable	38208399	38208680	.	+	.	TCR-Oran_TRA_D_V56p
chr13	manual-annotation	Variable	38210964	38211245	.	+	.	TCR-Oran_TRA_D_V57
chr13	manual-annotation	Variable	38214593	38214880	.	+	.	TCR-Oran_TRA_D_V58
chr13	manual-annotation	Variable	38216726	38217007	.	+	.	TCR-Oran_TRA_D_V59
chr13	manual-annotation	Variable	38090188	38090460	.	+	.	TCR-Oran_TRA_D_V6
chr13	manual-annotation	Variable	38220120	38220410	.	+	.	TCR-Oran_TRA_D_V60
chr13	manual-annotation	Variable	38221730	38222017	.	+	.	TCR-Oran_TRA_D_V61
chr13	manual-annotation	Variable	38223609	38223890	.	+	.	TCR-Oran_TRA_D_V62
chr13	manual-annotation	Variable	38225879	38226181	.	+	.	TCR-Oran_TRA_D_V63
chr13	manual-annotation	Variable	38226964	38227134	.	+	.	TCR-Oran_TRA_D_V64p
chr13	manual-annotation	Variable	38229759	38230061	.	+	.	TCR-Oran_TRA_D_V65
chr13	manual-annotation	Variable	38230057	38230095	.	+	.	TCR-Oran_TRA_D_V66
chr13	manual-annotation	Variable	38232909	38233187	.	+	.	TCR-Oran_TRA_D_V67p
chr13	manual-annotation	Variable	38233957	38234232	.	+	.	TCR-Oran_TRA_D_V68
chr13	manual-annotation	Variable	38236043	38236345	.	+	.	TCR-Oran_TRA_D_V69
chr13	manual-annotation	Variable	38237100	38237375	.	+	.	TCR-Oran_TRA_D_V70
chr13	manual-annotation	Variable	38239299	38239589	.	+	.	TCR-Oran_TRA_D_V71
chr13	manual-annotation	Variable	38240383	38240673	.	+	.	TCR-Oran_TRA_D_V72
chr13	manual-annotation	Variable	38242200	38242499	.	+	.	TCR-Oran_TRA_D_V73
chr13	manual-annotation	Variable	38243245	38243535	.	+	.	TCR-Oran_TRA_D_V74
chr13	manual-annotation	Variable	38245648	38245950	.	+	.	TCR-Oran_TRA_D_V75
chr13	manual-annotation	Variable	38246685	38246963	.	+	.	TCR-Oran_TRA_D_V76
chr13	manual-annotation	Variable	38248859	38249089	.	+	.	TCR-Oran_TRA_D_V77p
chr13	manual-annotation	Variable	38249895	38250185	.	+	.	TCR-Oran_TRA_D_V78
chr13	manual-annotation	Variable	38252138	38252422	.	+	.	TCR-Oran_TRA_D_V79
chr13	manual-annotation	Variable	38092611	38092868	.	+	.	TCR-Oran_TRA_D_V7p
chr13	manual-annotation	Variable	38094177	38094470	.	+	.	TCR-Oran_TRA_D_V8
chr13	manual-annotation	Variable	38253151	38253441	.	+	.	TCR-Oran_TRA_D_V80p
chr13	manual-annotation	Variable	38255219	38255323	.	+	.	TCR-Oran_TRA_D_V81p
chr13	manual-annotation	Variable	38257944	38258231	.	+	.	TCR-Oran_TRA_D_V82p
chr13	manual-annotation	Variable	38258916	38259200	.	+	.	TCR-Oran_TRA_D_V83
chr13	manual-annotation	Variable	38262566	38262853	.	+	.	TCR-Oran_TRA_D_V84
chr13	manual-annotation	Variable	38264438	38264719	.	+	.	TCR-Oran_TRA_D_V85
chr13	manual-annotation	Variable	38266230	38266514	.	+	.	TCR-Oran_TRA_D_V86
chr13	manual-annotation	Variable	38267090	38267374	.	+	.	TCR-Oran_TRA_D_V87
chr13	manual-annotation	Variable	38269410	38269706	.	+	.	TCR-Oran_TRA_D_V88
chr13	manual-annotation	Variable	38271119	38271403	.	+	.	TCR-Oran_TRA_D_V89p
chr13	manual-annotation	Variable	38099625	38099960	.	+	.	TCR-Oran_TRA_D_V9
chr13	manual-annotation	Variable	38272628	38272969	.	+	.	TCR-Oran_TRA_D_V90
chr13	manual-annotation	Variable	38275229	38275573	.	+	.	TCR-Oran_TRA_D_V91
chr13	manual-annotation	Variable	38277056	38277385	.	+	.	TCR-Oran_TRA_D_V92
chr13	manual-annotation	Variable	38279042	38279341	.	+	.	TCR-Oran_TRA_D_V93
chr13	manual-annotation	Variable	38280057	38280401	.	+	.	TCR-Oran_TRA_D_V94
chr13	manual-annotation	Variable	38281683	38282027	.	+	.	TCR-Oran_TRA_D_V95
chr13	manual-annotation	Variable	38282367	38282705	.	+	.	TCR-Oran_TRA_D_V96
chr13	manual-annotation	Variable	38285474	38285734	.	+	.	TCR-Oran_TRA_D_V97
chr13	manual-annotation	Variable	38287723	38288067	.	+	.	TCR-Oran_TRA_D_V98
chr13	manual-annotation	Variable	38290715	38291059	.	+	.	TCR-Oran_TRA_D_V99
chr13	manual-annotation	Constant	38381538	38381655	.	+	.	TCR-Oran_TRAC
chr2	manual-annotation	Variable	170233049	170232789	.	-	.	TCR-Oran_TRB_V1
chr2	manual-annotation	Variable	170280247	170279978	.	-	.	TCR-Oran_TRB_V10
chr2	manual-annotation	Variable	170284498	170284205	.	-	.	TCR-Oran_TRB_V11
chr2	manual-annotation	Variable	170284510	170284223	.	-	.	TCR-Oran_TRB_V12
chr2	manual-annotation	Variable	170290357	170290043	.	-	.	TCR-Oran_TRB_V13
chr2	manual-annotation	Variable	170293337	170293059	.	-	.	TCR-Oran_TRB_V14p
chr2	manual-annotation	Variable	170295462	170295190	.	-	.	TCR-Oran_TRB_V15
chr2	manual-annotation	Variable	170298344	170298159	.	-	.	TCR-Oran_TRB_V16p
chr2	manual-annotation	Variable	170300783	170300481	.	-	.	TCR-Oran_TRB_V17
chr2	manual-annotation	Variable	170303399	170303112	.	-	.	TCR-Oran_TRB_V18
chr2	manual-annotation	Variable	170309745	170309470	.	-	.	TCR-Oran_TRB_V19
chr2	manual-annotation	Variable	170311730	170311653	.	-	.	TCR-Oran_TRB_V20
chr2	manual-annotation	Variable	170317719	170317402	.	-	.	TCR-Oran_TRB_V21
chr2	manual-annotation	Variable	170324233	170323934	.	-	.	TCR-Oran_TRB_V22
chr2	manual-annotation	Variable	170325310	170325212	.	-	.	TCR-Oran_TRB_V23p
chr2	manual-annotation	Variable	170329344	170329069	.	-	.	TCR-Oran_TRB_V24p
chr2	manual-annotation	Variable	170331453	170331136	.	-	.	TCR-Oran_TRB_V25
chr2	manual-annotation	Variable	170337780	170337622	.	-	.	TCR-Oran_TRB_V26p
chr2	manual-annotation	Variable	170338150	170338061	.	-	.	TCR-Oran_TRB_V27p
chr2	manual-annotation	Variable	170339154	170338846	.	-	.	TCR-Oran_TRB_V28
chr2	manual-annotation	Variable	170341512	170341234	.	-	.	TCR-Oran_TRB_V29p
chr2	manual-annotation	Variable	170239221	170238991	.	-	.	TCR-Oran_TRB_V2p
chr2	manual-annotation	Variable	170241903	170241667	.	-	.	TCR-Oran_TRB_V3
chr2	manual-annotation	Variable	170345307	170345203	.	-	.	TCR-Oran_TRB_V30p
chr2	manual-annotation	Variable	170348079	170348005	.	-	.	TCR-Oran_TRB_V31
chr2	manual-annotation	Variable	170351829	170351752	.	-	.	TCR-Oran_TRB_V32p
chr2	manual-annotation	Variable	170357771	170357460	.	-	.	TCR-Oran_TRB_V33
chr2	manual-annotation	Variable	170359631	170359356	.	-	.	TCR-Oran_TRB_V34p
chr2	manual-annotation	Variable	170370479	170370159	.	-	.	TCR-Oran_TRB_V35
chr2	manual-annotation	Variable	170373503	170373219	.	-	.	TCR-Oran_TRB_V36
chr2	manual-annotation	Variable	170378655	170378350	.	-	.	TCR-Oran_TRB_V37
chr2	manual-annotation	Variable	170382117	170381839	.	-	.	TCR-Oran_TRB_V38p
chr2	manual-annotation	Variable	170392923	170392636	.	-	.	TCR-Oran_TRB_V39
chr2	manual-annotation	Variable	170248023	170247790	.	-	.	TCR-Oran_TRB_V4
chr2	manual-annotation	Variable	170395606	170395364	.	-	.	TCR-Oran_TRB_V40p
chr2	manual-annotation	Variable	170403153	170402833	.	-	.	TCR-Oran_TRB_V41
chr2	manual-annotation	Variable	170404306	170404343	.	-	.	TCR-Oran_TRB_V42p
chr2	manual-annotation	Variable	170406295	170405975	.	-	.	TCR-Oran_TRB_V43
chr2	manual-annotation	Variable	170408044	170407763	.	-	.	TCR-Oran_TRB_V44p
chr2	manual-annotation	Variable	170409276	170408986	.	-	.	TCR-Oran_TRB_V45p
chr2	manual-annotation	Variable	170495866	170495630	.	-	.	TCR-Oran_TRB_V46
chr2	manual-annotation	Variable	170250159	170249899	.	-	.	TCR-Oran_TRB_V5
chr2	manual-annotation	Variable	170262704	170262477	.	-	.	TCR-Oran_TRB_V6
chr2	manual-annotation	Variable	170264121	170263981	.	-	.	TCR-Oran_TRB_V7p
chr2	manual-annotation	Variable	170268297	170268112	.	-	.	TCR-Oran_TRB_V8p
chr2	manual-annotation	Variable	170272134	170271847	.	-	.	TCR-Oran_TRB_V9p
chr2	manual-annotation	Constant	170186787	170186207	.	-	.	TCR-Oran_TRBC1
chr2	manual-annotation	Constant	170209120	170208547	.	-	.	TCR-Oran_TRBC2
chr13	manual-annotation	Constant	38379068	38381655	.	+	.	TCR-Oran_TRDC
chr8	manual-annotation	Variable	35795789	35796091	.	+	.	TCR-Oran_TRG_V1
chr8	manual-annotation	Variable	35813262	35813564	.	+	.	TCR-Oran_TRG_V10
chr8	manual-annotation	Variable	35815578	35815913	.	+	.	TCR-Oran_TRG_V11
chr8	manual-annotation	Variable	35816619	35816936	.	+	.	TCR-Oran_TRG_V12
chr8	manual-annotation	Variable	35821969	35822271	.	+	.	TCR-Oran_TRG_V13
chr8	manual-annotation	Variable	35825632	35825949	.	+	.	TCR-Oran_TRG_V14
chr8	manual-annotation	Variable	35828097	35828399	.	+	.	TCR-Oran_TRG_V15
chr8	manual-annotation	Variable	35829334	35829651	.	+	.	TCR-Oran_TRG_V16
chr8	manual-annotation	Variable	35831388	35831702	.	+	.	TCR-Oran_TRG_V17
chr8	manual-annotation	Variable	35834392	35834694	.	+	.	TCR-Oran_TRG_V18
chr8	manual-annotation	Variable	35836831	35837133	.	+	.	TCR-Oran_TRG_V19
chr8	manual-annotation	Variable	35797280	35797591	.	+	.	TCR-Oran_TRG_V2
chr8	manual-annotation	Variable	35839184	35839495	.	+	.	TCR-Oran_TRG_V20
chr8	manual-annotation	Variable	35841742	35842041	.	+	.	TCR-Oran_TRG_V21
chr8	manual-annotation	Variable	35844187	35844504	.	+	.	TCR-Oran_TRG_V22
chr8	manual-annotation	Variable	35846123	35846425	.	+	.	TCR-Oran_TRG_V23
chr8	manual-annotation	Variable	35847969	35848281	.	+	.	TCR-Oran_TRG_V24
chr8	manual-annotation	Variable	35848008	35848277	.	+	.	TCR-Oran_TRG_V25
chr8	manual-annotation	Variable	35850390	35850707	.	+	.	TCR-Oran_TRG_V26
chr8	manual-annotation	Variable	35853032	35853334	.	+	.	TCR-Oran_TRG_V27
chr8	manual-annotation	Variable	35856647	35856949	.	+	.	TCR-Oran_TRG_V28
chr8	manual-annotation	Variable	35858380	35858615	.	+	.	TCR-Oran_TRG_V29
chr8	manual-annotation	Variable	35860099	35860404	.	+	.	TCR-Oran_TRG_V30
chr8	manual-annotation	Variable	35866773	35867090	.	+	.	TCR-Oran_TRG_V31
chr8	manual-annotation	Variable	35868923	35869234	.	+	.	TCR-Oran_TRG_V32
chr8	manual-annotation	Variable	35871301	35871603	.	+	.	TCR-Oran_TRG_V33
chr8	manual-annotation	Variable	35873342	35873647	.	+	.	TCR-Oran_TRG_V34
chr8	manual-annotation	Variable	35875660	35875962	.	+	.	TCR-Oran_TRG_V35
chr8	manual-annotation	Variable	35878942	35879184	.	+	.	TCR-Oran_TRG_V36p
chr8	manual-annotation	Variable	35902468	35902671	.	+	.	TCR-Oran_TRG_V37p
chr8	manual-annotation	Variable	35905539	35905799	.	+	.	TCR-Oran_TRG_V38
chr8	manual-annotation	Variable	35908173	35908457	.	+	.	TCR-Oran_TRG_V39
chr8	manual-annotation	Variable	35799738	35800037	.	+	.	TCR-Oran_TRG_V3p
chr8	manual-annotation	Variable	35802455	35802751	.	+	.	TCR-Oran_TRG_V4
chr8	manual-annotation	Variable	35928416	35928733	.	+	.	TCR-Oran_TRG_V40
chr8	manual-annotation	Variable	35930577	35930891	.	+	.	TCR-Oran_TRG_V41p
chr8	manual-annotation	Variable	35933144	35933440	.	+	.	TCR-Oran_TRG_V42
chr8	manual-annotation	Variable	35959207	35959007	.	-	.	TCR-Oran_TRG_V43p
chr8	manual-annotation	Variable	35964417	35964130	.	-	.	TCR-Oran_TRG_V44
chr8	manual-annotation	Variable	35967861	35967568	.	-	.	TCR-Oran_TRG_V45
chr8	manual-annotation	Variable	35972765	35973082	.	+	.	TCR-Oran_TRG_V46
chr8	manual-annotation	Variable	35981391	35981699	.	+	.	TCR-Oran_TRG_V47
chr8	manual-annotation	Variable	35997078	35997383	.	+	.	TCR-Oran_TRG_V48
chr8	manual-annotation	Variable	36000338	36000646	.	+	.	TCR-Oran_TRG_V49
chr8	manual-annotation	Variable	35804341	35804643	.	+	.	TCR-Oran_TRG_V5
chr8	manual-annotation	Variable	36002077	36002355	.	+	.	TCR-Oran_TRG_V50
chr8	manual-annotation	Variable	36005192	36005479	.	+	.	TCR-Oran_TRG_V51
chr8	manual-annotation	Variable	36007241	36007516	.	+	.	TCR-Oran_TRG_V52
chr8	manual-annotation	Variable	36009064	36009333	.	+	.	TCR-Oran_TRG_V53
chr8	manual-annotation	Variable	36014225	36014518	.	+	.	TCR-Oran_TRG_V54
chr8	manual-annotation	Variable	36016208	36016477	.	+	.	TCR-Oran_TRG_V55
chr8	manual-annotation	Variable	36024437	36024709	.	+	.	TCR-Oran_TRG_V56
chr8	manual-annotation	Variable	35806516	35806815	.	+	.	TCR-Oran_TRG_V6
chr8	manual-annotation	Variable	35808072	35808386	.	+	.	TCR-Oran_TRG_V7
chr8	manual-annotation	Variable	35810996	35811298	.	+	.	TCR-Oran_TRG_V8
chr8	manual-annotation	Variable	35811718	35811852	.	+	.	TCR-Oran_TRG_V9
chr8	manual-annotation	Constant	35895942	35895631	.	-	.	TCR-Oran_TRGC1
chr8	manual-annotation	Constant	35923519	35923195	.	-	.	TCR-Oran_TRGC2
chr8	manual-annotation	Constant	35948738	35948414	.	-	.	TCR-Oran_TRGC3
chr8	manual-annotation	Constant	36036482	36036880	.	+	.	TCR-Oran_TRGC4
chr2	manual-annotation	Constant	136700070	136699837	.	-	.	TCR-Oran_TRMC1
chr2	manual-annotation	Constant	137329127	137329402	.	+	.	TCR-Oran_TRMC10
chr2	manual-annotation	Constant	137341968	137341690	.	-	.	TCR-Oran_TRMC11
chr2	manual-annotation	Constant	137425315	137425431	.	+	.	TCR-Oran_TRMC12p
chr2	manual-annotation	Constant	137440083	137439815	.	-	.	TCR-Oran_TRMC13
chr2	manual-annotation	Constant	137655161	137654907	.	-	.	TCR-Oran_TRMC14
chr2	manual-annotation	Constant	137782775	137782996	.	+	.	TCR-Oran_TRMC15
chr2	manual-annotation	Constant	136830658	136830933	.	+	.	TCR-Oran_TRMC2
chr2	manual-annotation	Constant	136845279	136845011	.	-	.	TCR-Oran_TRMC3p
chr2	manual-annotation	Constant	136873994	136873761	.	-	.	TCR-Oran_TRMC4
chr2	manual-annotation	Constant	137173015	137173326	.	+	.	TCR-Oran_TRMC5
chr2	manual-annotation	Constant	137185379	137185104	.	-	.	TCR-Oran_TRMC6p
chr2	manual-annotation	Constant	137208939	137209130	.	+	.	TCR-Oran_TRMC7p
chr2	manual-annotation	Constant	137212984	137212670	.	-	.	TCR-Oran_TRMC8
chr2	manual-annotation	Constant	137283318	137283593	.	+	.	TCR-Oran_TRMC9
chr2	manual-annotation	Joining	137422631	137422705	.	+	.	TCR-Oran_TRMJ10
chr2	manual-annotation	Joining	137441981	137441896	.	-	.	TCR-Oran_TRMJ11
chr2	manual-annotation	Joining	137452375	137452289	.	-	.	TCR-Oran_TRMJ12
chr2	manual-annotation	Joining	137657645	137657559	.	-	.	TCR-Oran_TRMJ13
chr2	manual-annotation	Joining	137780218	137780132	.	-	.	TCR-Oran_TRMJ14
chr2	manual-annotation	Joining	137781061	137781137	.	+	.	TCR-Oran_TRMJ15
chr2	manual-annotation	Joining	136827664	136827750	.	+	.	TCR-Oran_TRMJ2
chr2	manual-annotation	Joining	136882437	136882351	.	-	.	TCR-Oran_TRMJ3
chr2	manual-annotation	Joining	137163596	137163682	.	+	.	TCR-Oran_TRMJ4
chr2	manual-annotation	Joining	137170463	137170549	.	+	.	TCR-Oran_TRMJ5
chr2	manual-annotation	Joining	137187486	137187426	.	-	.	TCR-Oran_TRMJ6p
chr2	manual-annotation	Joining	137274210	137274299	.	+	.	TCR-Oran_TRMJ7
chr2	manual-annotation	Joining	137322784	137322870	.	+	.	TCR-Oran_TRMJ8
chr2	manual-annotation	Joining	137345704	137345618	.	-	.	TCR-Oran_TRMJ9
chr2	manual-annotation	Variable	137233896	137234231	.	+	.	TCR-Oran_TRMV10
chr2	manual-annotation	Variable	137275519	137275824	.	+	.	TCR-Oran_TRMV11
chr2	manual-annotation	Variable	137379403	137379092	.	-	.	TCR-Oran_TRMV12
chr2	manual-annotation	Variable	137401019	137401351	.	+	.	TCR-Oran_TRMV13
chr2	manual-annotation	Variable	137451166	137450864	.	-	.	TCR-Oran_TRMV14
chr2	manual-annotation	Variable	137497018	137496683	.	-	.	TCR-Oran_TRMV15P
chr2	manual-annotation	Variable	137665194	137664892	.	-	.	TCR-Oran_TRMV16
chr2	manual-annotation	Variable	137721531	137721058	.	-	.	TCR-Oran_TRMV17
chr2	manual-annotation	Variable	137748187	137748583	.	-	.	TCR-Oran_TRMV18p
chr2	manual-annotation	Variable	137779505	137779822	.	+	.	TCR-Oran_TRMV19
chr2	manual-annotation	Variable	136620165	136620410	.	+	.	TCR-Oran_TRMV1p
chr2	manual-annotation	Variable	136649152	136649481	.	+	.	TCR-Oran_TRMV2p
chr2	manual-annotation	Variable	136726614	136726345	.	-	.	TCR-Oran_TRMV3p
chr2	manual-annotation	Variable	136752509	136752838	.	+	.	TCR-Oran_TRMV4
chr2	manual-annotation	Variable	136819598	136819888	.	+	.	TCR-Oran_TRMV5
chr2	manual-annotation	Variable	136881086	136880781	.	-	.	TCR-Oran_TRMV6
chr2	manual-annotation	Variable	136920416	136920090	.	-	.	TCR-Oran_TRMV7
chr2	manual-annotation	Variable	137118443	137118943	.	+	.	TCR-Oran_TRMV8
chr2	manual-annotation	Variable	137164939	137165244	.	+	.	TCR-Oran_TRMV9
chr2	manual-annotation	Variable	136817664	136817750	.	+	.	TCR-Oran_TRMVJ1
chr18	manual-annotation	Gene	29160252	29163324	.	+	.	TLR_Oran_TLR10
chr18	manual-annotation	Exon	29160252	29163324	.	+	.	TLR_Oran_TLR10
chr6	manual-annotation	Gene	42707872	42711065	.	-	.	TLR_Oran_TLR13
chr6	manual-annotation	Exon	42707872	42711065	.	-	.	TLR_Oran_TLR13
chr18	manual-annotation	Gene	29149771	29154087	.	+	.	TLR_Oran_TLR1-6
chr18	manual-annotation	Exon	29149771	29154087	.	+	.	TLR_Oran_TLR1-6
chr12	manual-annotation	Gene	19878931	19881605	.	-	.	TLR_Oran_TLR2
chr12	manual-annotation	Exon	19878931	19881605	.	-	.	TLR_Oran_TLR2
chr12	manual-annotation	Gene	960270	973317	.	-	.	TLR_Oran_TLR3
chr12	manual-annotation	Exon	960270	973317	.	-	.	TLR_Oran_TLR3
chr4	manual-annotation	Gene	28778427	28789474	.	+	.	TLR_Oran_TLR4
[truncated: 62 more rows]

## Sheet: Platypus GCA_002966995.1
PTTO01002800.1	manual-annotation	Gene	1690150	1684830	.	-	.	Ext. LRC-Oran-CD22
PTTO01002800.1	manual-annotation	Exon	1690150	1689758	.	-	.	Ext. LRC-Oran-CD22
PTTO01002800.1	manual-annotation	Exon	1689544	1689227	.	-	.	Ext. LRC-Oran-CD22
PTTO01002800.1	manual-annotation	Exon	1688603	1688340	.	-	.	Ext. LRC-Oran-CD22
PTTO01002800.1	manual-annotation	Exon	1687993	1687778	.	-	.	Ext. LRC-Oran-CD22
PTTO01002800.1	manual-annotation	Exon	1687727	1687416	.	-	.	Ext. LRC-Oran-CD22
PTTO01002800.1	manual-annotation	Exon	1687273	1686926	.	-	.	Ext. LRC-Oran-CD22
PTTO01002800.1	manual-annotation	Exon	1686521	1686261	.	-	.	Ext. LRC-Oran-CD22
PTTO01002800.1	manual-annotation	Exon	1685759	1685664	.	-	.	Ext. LRC-Oran-CD22
PTTO01002800.1	manual-annotation	Exon	1685557	1685057	.	-	.	Ext. LRC-Oran-CD22
PTTO01002800.1	manual-annotation	Exon	1684976	1684830	.	-	.	Ext. LRC-Oran-CD22
PTTO01004492.1	manual-annotation	Gene	10038909	10021737	.	-	.	Ext. LRC-Oran-CEACAM
PTTO01004492.1	manual-annotation	Exon	10038909	10038835	.	-	.	Ext. LRC-Oran-CEACAM
PTTO01004492.1	manual-annotation	Exon	10038445	10038071	.	-	.	Ext. LRC-Oran-CEACAM
PTTO01004492.1	manual-annotation	Exon	10027462	10027184	.	-	.	Ext. LRC-Oran-CEACAM
PTTO01004492.1	manual-annotation	Exon	10026821	10026546	.	-	.	Ext. LRC-Oran-CEACAM
PTTO01004492.1	manual-annotation	Exon	10022389	10022117	.	-	.	Ext. LRC-Oran-CEACAM
PTTO01004492.1	manual-annotation	Exon	10022015	10021737	.	-	.	Ext. LRC-Oran-CEACAM
PTTO01004492.1	manual-annotation	Gene	10090339	10084971	.	-	.	Ext. LRC-Oran-CEACAM
PTTO01004492.1	manual-annotation	Exon	10090339	10089983	.	-	.	Ext. LRC-Oran-CEACAM
PTTO01004492.1	manual-annotation	Exon	10088973	10088683	.	-	.	Ext. LRC-Oran-CEACAM
PTTO01004492.1	manual-annotation	Exon	10086961	10086701	.	-	.	Ext. LRC-Oran-CEACAM
PTTO01004492.1	manual-annotation	Exon	10085821	10085684	.	-	.	Ext. LRC-Oran-CEACAM
PTTO01004492.1	manual-annotation	Exon	10085093	10084971	.	-	.	Ext. LRC-Oran-CEACAM
PTTO01004492.1	manual-annotation	Gene	10046796	10078320	.	+	.	Ext. LRC-Oran-CEACAM
PTTO01004492.1	manual-annotation	Exon	10046796	10046951	.	+	.	Ext. LRC-Oran-CEACAM
PTTO01004492.1	manual-annotation	Exon	10050328	10050450	.	+	.	Ext. LRC-Oran-CEACAM
PTTO01004492.1	manual-annotation	Exon	10051188	10051385	.	+	.	Ext. LRC-Oran-CEACAM
PTTO01004492.1	manual-annotation	Exon	10063349	10063450	.	+	.	Ext. LRC-Oran-CEACAM
PTTO01004492.1	manual-annotation	Exon	10064740	10065102	.	+	.	Ext. LRC-Oran-CEACAM
PTTO01004492.1	manual-annotation	Exon	10073727	10073828	.	+	.	Ext. LRC-Oran-CEACAM
PTTO01004492.1	manual-annotation	Exon	10073828	10073935	.	+	.	Ext. LRC-Oran-CEACAM
PTTO01004492.1	manual-annotation	Exon	10073938	10074003	.	+	.	Ext. LRC-Oran-CEACAM
PTTO01004492.1	manual-annotation	Exon	10074388	10074642	.	+	.	Ext. LRC-Oran-CEACAM
PTTO01004492.1	manual-annotation	Exon	10076897	10077193	.	+	.	Ext. LRC-Oran-CEACAM
PTTO01004492.1	manual-annotation	Exon	10077255	10077527	.	+	.	Ext. LRC-Oran-CEACAM
PTTO01004492.1	manual-annotation	Exon	10078150	10078320	.	+	.	Ext. LRC-Oran-CEACAM
PTTO01000483.1	manual-annotation	Gene	1636038	1629239	.	-	.	Ext. LRC-Oran-SIGLEC15
PTTO01000483.1	manual-annotation	Exon	1636038	1635631	.	-	.	Ext. LRC-Oran-SIGLEC15
PTTO01000483.1	manual-annotation	Exon	1629604	1629239	.	-	.	Ext. LRC-Oran-SIGLEC15
PTTO01000376.1	manual-annotation	Gene	25532616	25558232	.	+	.	Ext. LRC-Oran-SIGLEC15
PTTO01000376.1	manual-annotation	Exon	25532616	25533386	.	+	.	Ext. LRC-Oran-SIGLEC15
PTTO01000376.1	manual-annotation	Exon	25536454	25536717	.	+	.	Ext. LRC-Oran-SIGLEC15
PTTO01000376.1	manual-annotation	Exon	25537288	25537542	.	+	.	Ext. LRC-Oran-SIGLEC15
PTTO01000376.1	manual-annotation	Exon	25538111	25538428	.	+	.	Ext. LRC-Oran-SIGLEC15
PTTO01000376.1	manual-annotation	Exon	25539594	25539893	.	+	.	Ext. LRC-Oran-SIGLEC15
PTTO01000376.1	manual-annotation	Exon	25542826	25543098	.	+	.	Ext. LRC-Oran-SIGLEC15
PTTO01000376.1	manual-annotation	Exon	25546919	25547221	.	+	.	Ext. LRC-Oran-SIGLEC15
PTTO01000376.1	manual-annotation	Exon	25548413	25548670	.	+	.	Ext. LRC-Oran-SIGLEC15
PTTO01000376.1	manual-annotation	Exon	25549961	25550296	.	+	.	Ext. LRC-Oran-SIGLEC15
PTTO01000376.1	manual-annotation	Exon	25551330	25551767	.	+	.	Ext. LRC-Oran-SIGLEC15
PTTO01000376.1	manual-annotation	Exon	25552155	25552454	.	+	.	Ext. LRC-Oran-SIGLEC15
PTTO01000376.1	manual-annotation	Exon	25552952	25553206	.	+	.	Ext. LRC-Oran-SIGLEC15
PTTO01000376.1	manual-annotation	Exon	25553557	25553874	.	+	.	Ext. LRC-Oran-SIGLEC15
PTTO01000376.1	manual-annotation	Exon	25554883	25555140	.	+	.	Ext. LRC-Oran-SIGLEC15
PTTO01000376.1	manual-annotation	Exon	25557936	25558232	.	+	.	Ext. LRC-Oran-SIGLEC15
PTTO01004492.1	manual-annotation	Gene	9002344	9007710	.	+	.	Ext. LRC-Oran-SIGLEC15
PTTO01004492.1	manual-annotation	Exon	9002344	9002730	.	+	.	Ext. LRC-Oran-SIGLEC15
PTTO01004492.1	manual-annotation	Exon	9002874	9003185	.	+	.	Ext. LRC-Oran-SIGLEC15
PTTO01004492.1	manual-annotation	Exon	9004010	9004294	.	+	.	Ext. LRC-Oran-SIGLEC15
PTTO01004492.1	manual-annotation	Exon	9006740	9006850	.	+	.	Ext. LRC-Oran-SIGLEC15
PTTO01004492.1	manual-annotation	Exon	9007519	9007710	.	+	.	Ext. LRC-Oran-SIGLEC15
PTTO01004492.1	manual-annotation	Gene	9105397	9115639	.	+	.	Ext. LRC-Oran-SIGLEC15
PTTO01004492.1	manual-annotation	Exon	9105397	9105531	.	+	.	Ext. LRC-Oran-SIGLEC15
PTTO01004492.1	manual-annotation	Exon	9111045	9111407	.	+	.	Ext. LRC-Oran-SIGLEC15
PTTO01004492.1	manual-annotation	Exon	9112094	9112417	.	+	.	Ext. LRC-Oran-SIGLEC15
PTTO01004492.1	manual-annotation	Exon	9113288	9113557	.	+	.	Ext. LRC-Oran-SIGLEC15
PTTO01004492.1	manual-annotation	Exon	9113743	9114030	.	+	.	Ext. LRC-Oran-SIGLEC15
PTTO01004492.1	manual-annotation	Exon	9114449	9114562	.	+	.	Ext. LRC-Oran-SIGLEC15
PTTO01004492.1	manual-annotation	Exon	9114649	9114834	.	+	.	Ext. LRC-Oran-SIGLEC15
PTTO01004492.1	manual-annotation	Exon	9115517	9115639	.	+	.	Ext. LRC-Oran-SIGLEC15
PTTO01004492.1	manual-annotation	Gene	9154598	9122873	.	-	.	Ext. LRC-Oran-SIGLEC15
PTTO01004492.1	manual-annotation	Exon	9154598	9154194	.	-	.	Ext. LRC-Oran-SIGLEC15
PTTO01004492.1	manual-annotation	Exon	9148993	9148694	.	-	.	Ext. LRC-Oran-SIGLEC15
PTTO01004492.1	manual-annotation	Exon	9147661	9147347	.	-	.	Ext. LRC-Oran-SIGLEC15
PTTO01004492.1	manual-annotation	Exon	9146737	9146267	.	-	.	Ext. LRC-Oran-SIGLEC15
PTTO01004492.1	manual-annotation	Exon	9145221	9145111	.	-	.	Ext. LRC-Oran-SIGLEC15
PTTO01004492.1	manual-annotation	Exon	9144121	9143936	.	-	.	Ext. LRC-Oran-SIGLEC15
PTTO01004492.1	manual-annotation	Exon	9130645	9130253	.	-	.	Ext. LRC-Oran-SIGLEC15
PTTO01004492.1	manual-annotation	Exon	9128924	9128652	.	-	.	Ext. LRC-Oran-SIGLEC15
PTTO01004492.1	manual-annotation	Exon	9126360	9126097	.	-	.	Ext. LRC-Oran-SIGLEC15
PTTO01004492.1	manual-annotation	Exon	9125971	9125228	.	-	.	Ext. LRC-Oran-SIGLEC15
PTTO01004492.1	manual-annotation	Exon	9123055	9122873	.	-	.	Ext. LRC-Oran-SIGLEC15
PTTO01003620.1	manual-annotation	Gene	46230	47093	.	+	.	Ext. MHCII-Oran_B3GALT4
PTTO01003620.1	manual-annotation	Exon	46230	46380	.	+	.	Ext. MHCII-Oran_B3GALT4
PTTO01003620.1	manual-annotation	Exon	46468	47093	.	+	.	Ext. MHCII-Oran_B3GALT4
PTTO01003620.1	manual-annotation	Gene	110689	104892	.	-	.	Ext. MHCII-Oran_DAXX
PTTO01003620.1	manual-annotation	Exon	110689	110496	.	-	.	Ext. MHCII-Oran_DAXX
PTTO01003620.1	manual-annotation	Exon	108646	107810	.	-	.	Ext. MHCII-Oran_DAXX
PTTO01003620.1	manual-annotation	Exon	106823	106619	.	-	.	Ext. MHCII-Oran_DAXX
PTTO01003620.1	manual-annotation	Exon	105239	105186	.	-	.	Ext. MHCII-Oran_DAXX
PTTO01003620.1	manual-annotation	Exon	103673	103461	.	-	.	Ext. MHCII-Oran_DAXX
PTTO01003620.1	manual-annotation	Exon	105092	104892	.	-	.	Ext. MHCII-Oran_DAXX
PTTO01003620.1	manual-annotation	Gene	13335	17878	.	+	.	Ext. MHCII-Oran_PFDN6
PTTO01003620.1	manual-annotation	Exon	13335	13455	.	+	.	Ext. MHCII-Oran_PFDN6
PTTO01003620.1	manual-annotation	Exon	16145	16215	.	+	.	Ext. MHCII-Oran_PFDN6
PTTO01003620.1	manual-annotation	Exon	16325	16394	.	+	.	Ext. MHCII-Oran_PFDN6
PTTO01003620.1	manual-annotation	Exon	16490	16613	.	+	.	Ext. MHCII-Oran_PFDN6
PTTO01003620.1	manual-annotation	Exon	17681	17878	.	+	.	Ext. MHCII-Oran_PFDN6
PTTO01003620.1	manual-annotation	Gene	84462	69755	.	-	.	Ext. MHCII-Oran_RGL2
PTTO01003620.1	manual-annotation	Exon	84462	84272	.	-	.	Ext. MHCII-Oran_RGL2
PTTO01003620.1	manual-annotation	Exon	83391	83309	.	-	.	Ext. MHCII-Oran_RGL2
PTTO01003620.1	manual-annotation	Exon	82700	82517	.	-	.	Ext. MHCII-Oran_RGL2
PTTO01003620.1	manual-annotation	Exon	82422	82373	.	-	.	Ext. MHCII-Oran_RGL2
PTTO01003620.1	manual-annotation	Exon	81899	81704	.	-	.	Ext. MHCII-Oran_RGL2
PTTO01003620.1	manual-annotation	Exon	81699	81633	.	-	.	Ext. MHCII-Oran_RGL2
PTTO01003620.1	manual-annotation	Exon	80477	80230	.	-	.	Ext. MHCII-Oran_RGL2
PTTO01003620.1	manual-annotation	Exon	79158	79056	.	-	.	Ext. MHCII-Oran_RGL2
PTTO01003620.1	manual-annotation	Exon	78921	78832	.	-	.	Ext. MHCII-Oran_RGL2
PTTO01003620.1	manual-annotation	Exon	77544	77477	.	-	.	Ext. MHCII-Oran_RGL2
PTTO01003620.1	manual-annotation	Exon	77351	77281	.	-	.	Ext. MHCII-Oran_RGL2
PTTO01003620.1	manual-annotation	Exon	77165	77134	.	-	.	Ext. MHCII-Oran_RGL2
PTTO01003620.1	manual-annotation	Exon	75288	75165	.	-	.	Ext. MHCII-Oran_RGL2
PTTO01003620.1	manual-annotation	Exon	74610	74545	.	-	.	Ext. MHCII-Oran_RGL2
PTTO01003620.1	manual-annotation	Exon	74356	74112	.	-	.	Ext. MHCII-Oran_RGL2
PTTO01003620.1	manual-annotation	Exon	71802	71689	.	-	.	Ext. MHCII-Oran_RGL2
PTTO01003620.1	manual-annotation	Exon	70022	69755	.	-	.	Ext. MHCII-Oran_RGL2
PTTO01003620.1	manual-annotation	Gene	38811	41719	.	+	.	Ext. MHCII-Oran_RPS18
PTTO01003620.1	manual-annotation	Exon	38811	38962	.	+	.	Ext. MHCII-Oran_RPS18
PTTO01003620.1	manual-annotation	Exon	40470	40570	.	+	.	Ext. MHCII-Oran_RPS18
PTTO01003620.1	manual-annotation	Exon	41285	41375	.	+	.	Ext. MHCII-Oran_RPS18
PTTO01003620.1	manual-annotation	Exon	41578	41719	.	+	.	Ext. MHCII-Oran_RPS18
PTTO01003620.1	manual-annotation	Gene	61877	51621	.	-	.	Ext. MHCII-Oran_WDR46
PTTO01003620.1	manual-annotation	Exon	61877	61784	.	-	.	Ext. MHCII-Oran_WDR46
PTTO01003620.1	manual-annotation	Exon	61682	61630	.	-	.	Ext. MHCII-Oran_WDR46
PTTO01003620.1	manual-annotation	Exon	61469	61390	.	-	.	Ext. MHCII-Oran_WDR46
PTTO01003620.1	manual-annotation	Exon	59780	59689	.	-	.	Ext. MHCII-Oran_WDR46
PTTO01003620.1	manual-annotation	Exon	59027	58909	.	-	.	Ext. MHCII-Oran_WDR46
PTTO01003620.1	manual-annotation	Exon	58803	58727	.	-	.	Ext. MHCII-Oran_WDR46
PTTO01003620.1	manual-annotation	Exon	57655	57544	.	-	.	Ext. MHCII-Oran_WDR46
PTTO01003620.1	manual-annotation	Exon	57445	57359	.	-	.	Ext. MHCII-Oran_WDR46
PTTO01003620.1	manual-annotation	Exon	57265	57205	.	-	.	Ext. MHCII-Oran_WDR46
PTTO01003620.1	manual-annotation	Exon	57100	56997	.	-	.	Ext. MHCII-Oran_WDR46
PTTO01003620.1	manual-annotation	Exon	56908	56759	.	-	.	Ext. MHCII-Oran_WDR46
PTTO01003620.1	manual-annotation	Exon	56662	56528	.	-	.	Ext. MHCII-Oran_WDR46
PTTO01003620.1	manual-annotation	Exon	56301	56203	.	-	.	Ext. MHCII-Oran_WDR46
PTTO01003620.1	manual-annotation	Exon	56104	55792	.	-	.	Ext. MHCII-Oran_WDR46
PTTO01003620.1	manual-annotation	Exon	54897	54804	.	-	.	Ext. MHCII-Oran_WDR46
PTTO01003620.1	manual-annotation	Exon	54687	54593	.	-	.	Ext. MHCII-Oran_WDR46
PTTO01003620.1	manual-annotation	Exon	52660	52548	.	-	.	Ext. MHCII-Oran_WDR46
PTTO01003620.1	manual-annotation	Exon	51811	51621	.	-	.	Ext. MHCII-Oran_WDR46
PTTO01003620.1	manual-annotation	Gene	97596	97408	.	-	.	Ext. MHCII-Oran_ZBTB22
PTTO01003620.1	manual-annotation	Exon	99767	99326	.	-	.	Ext. MHCII-Oran_ZBTB22
PTTO01003620.1	manual-annotation	Exon	98831	98513	.	-	.	Ext. MHCII-Oran_ZBTB22
PTTO01003620.1	manual-annotation	Exon	97596	97408	.	-	.	Ext. MHCII-Oran_ZBTB22
PTTO01003348.1	manual-annotation	Gene	390480	389576	.	-	.	Ext. MHCI-Oran_GABBR1
PTTO01003348.1	manual-annotation	Exon	390480	390331	.	-	.	Ext. MHCI-Oran_GABBR1
PTTO01003348.1	manual-annotation	Exon	389715	389665	.	-	.	Ext. MHCI-Oran_GABBR1
PTTO01003348.1	manual-annotation	Exon	389668	389576	.	-	.	Ext. MHCI-Oran_GABBR1
PTTO01004189.1	manual-annotation	Gene	27199285	27198869	.	-	.	Ext. MHCI-Oran_UBD
PTTO01004189.1	manual-annotation	Exon	27199285	27198869	.	-	.	Ext. MHCI-Oran_UBD
PTTO01003521.1	manual-annotation	Gene	1189174	1189721	.	+	.	IFN-Oran_IFNA1
PTTO01003521.1	manual-annotation	Exon	1189174	1189721	.	+	.	IFN-Oran_IFNA1
PTTO01003521.1	manual-annotation	Gene	1188133	1187586	.	-	.	IFN-Oran_IFNA2
PTTO01003521.1	manual-annotation	Exon	1188133	1187586	.	-	.	IFN-Oran_IFNA2
PTTO01003521.1	manual-annotation	Gene	1177557	1177010	.	-	.	IFN-Oran_IFNA3
PTTO01003521.1	manual-annotation	Exon	1177557	1177010	.	-	.	IFN-Oran_IFNA3
PTTO01003521.1	manual-annotation	Gene	1183209	1182662	.	-	.	IFN-Oran_IFNA4
PTTO01003521.1	manual-annotation	Exon	1183209	1182662	.	-	.	IFN-Oran_IFNA4
PTTO01003521.1	manual-annotation	Gene	1178742	1179289	.	+	.	IFN-Oran_IFNA5
PTTO01003521.1	manual-annotation	Exon	1178742	1179289	.	+	.	IFN-Oran_IFNA5
PTTO01003521.1	manual-annotation	Gene	1184392	1184939	.	+	.	IFN-Oran_IFNA6
PTTO01003521.1	manual-annotation	Exon	1184392	1184939	.	+	.	IFN-Oran_IFNA6
PTTO01001724.1	manual-annotation	Gene	1890793	1890156	.	-	.	IFN-Oran_IFNB
PTTO01001724.1	manual-annotation	Gene	2087056	2087618	.	+	.	IFN-Oran_IFNB
PTTO01001724.1	manual-annotation	Exon	2087056	2087618	.	+	.	IFN-Oran_IFNB
PTTO01004492.1	manual-annotation	Exon	10933094	10933254	.	+	.	IFN-Oran_IFNL
PTTO01004492.1	manual-annotation	Exon	10934690	10934964	.	+	.	IFN-Oran_IFNL
PTTO01004492.1	manual-annotation	Exon	10935966	10936051	.	+	.	IFN-Oran_IFNL
PTTO01004492.1	manual-annotation	Exon	10936160	10936197	.	+	.	IFN-Oran_IFNL
PTTO01000318.1	manual-annotation	Gene	8568453	8568958	.	+	.	IFN-Oran_TypeI-IFN
PTTO01000318.1	manual-annotation	Exon	8568453	8568958	.	+	.	IFN-Oran_TypeI-IFN
PTTO01001839.1	manual-annotation	Gene	14305972	14308619	.	+	.	IGH-Oran_IGHA2
PTTO01001839.1	manual-annotation	Exon	14305972	14306280	.	+	.	IGH-Oran_IGHA2
PTTO01001839.1	manual-annotation	Exon	14307349	14307689	.	+	.	IGH-Oran_IGHA2
PTTO01001839.1	manual-annotation	Exon	14308226	14308619	.	+	.	IGH-Oran_IGHA2
PTTO01001839.1	manual-annotation	Gene	14142902	14157119	.	+	.	IGH-Oran_IGHD
PTTO01001839.1	manual-annotation	Exon	14142902	14143236	.	+	.	IGH-Oran_IGHD
PTTO01001839.1	manual-annotation	Exon	14143605	14143924	.	+	.	IGH-Oran_IGHD
PTTO01001839.1	manual-annotation	Exon	14144340	14144662	.	+	.	IGH-Oran_IGHD
PTTO01001839.1	manual-annotation	Exon	14156843	14157119	.	+	.	IGH-Oran_IGHD
PTTO01001839.1	manual-annotation	Gene	14119072	14285987	.	+	.	IGH-Oran_IGHE
PTTO01001839.1	manual-annotation	Exon	14119072	14119424	.	+	.	IGH-Oran_IGHE
PTTO01001839.1	manual-annotation	Exon	14282771	14283072	.	+	.	IGH-Oran_IGHE
PTTO01001839.1	manual-annotation	Exon	14284374	14284705	.	+	.	IGH-Oran_IGHE
PTTO01001839.1	manual-annotation	Exon	14285668	14285987	.	+	.	IGH-Oran_IGHE
PTTO01001839.1	manual-annotation	Gene	14231474	14238122	.	+	.	IGH-Oran_IGHG1
PTTO01001839.1	manual-annotation	Exon	14231474	14231626	.	+	.	IGH-Oran_IGHG1
PTTO01001839.1	manual-annotation	Exon	14235027	14235319	.	+	.	IGH-Oran_IGHG1
PTTO01001839.1	manual-annotation	Exon	14236731	14237056	.	+	.	IGH-Oran_IGHG1
PTTO01001839.1	manual-annotation	Exon	14237806	14238122	.	+	.	IGH-Oran_IGHG1
PTTO01001839.1	manual-annotation	Exon	14241158	14241287	.	+	.	IGH-Oran_IGHG1
PTTO01001839.1	manual-annotation	Exon	14242661	14242743	.	+	.	IGH-Oran_IGHG1
PTTO01001839.1	manual-annotation	Gene	14210253	14217559	.	+	.	IGH-Oran_IGHG2
PTTO01001839.1	manual-annotation	Exon	14210253	14210608	.	+	.	IGH-Oran_IGHG2
PTTO01001839.1	manual-annotation	Exon	14211961	14212307	.	+	.	IGH-Oran_IGHG2
PTTO01001839.1	manual-annotation	Exon	14213312	14213628	.	+	.	IGH-Oran_IGHG2
PTTO01001839.1	manual-annotation	Exon	14216261	14216390	.	+	.	IGH-Oran_IGHG2
PTTO01001839.1	manual-annotation	Exon	14217477	14217559	.	+	.	IGH-Oran_IGHG2
PTTO01001839.1	manual-annotation	Gene	14120162	14134315	.	+	.	IGH-Oran_IGHM
PTTO01001839.1	manual-annotation	Exon	14120162	14120341	.	+	.	IGH-Oran_IGHM
PTTO01001839.1	manual-annotation	Exon	14130698	14131017	.	+	.	IGH-Oran_IGHM
PTTO01001839.1	manual-annotation	Exon	14131750	14132078	.	+	.	IGH-Oran_IGHM
PTTO01001839.1	manual-annotation	Exon	14133094	14133410	.	+	.	IGH-Oran_IGHM
PTTO01001839.1	manual-annotation	Exon	14133922	14134315	.	+	.	IGH-Oran_IGHM
PTTO01001839.1	manual-annotation	Gene	14184518	14188903	.	+	.	IGH-Oran_IGHO
PTTO01001839.1	manual-annotation	Exon	14184518	14184799	.	+	.	IGH-Oran_IGHO
PTTO01001839.1	manual-annotation	Exon	14186186	14186544	.	+	.	IGH-Oran_IGHO
PTTO01001839.1	manual-annotation	Exon	14187191	14187510	.	+	.	IGH-Oran_IGHO
PTTO01001839.1	manual-annotation	Exon	14188567	14188903	.	+	.	IGH-Oran_IGHO
PTTO01001839.1	manual-annotation	Variable	13907781	13908112	.	+	.	IGH-Oran-IGHV_AF381293.1
PTTO01001839.1	manual-annotation	Variable	13774490	13774797	.	+	.	IGH-Oran-IGHV_AF381295.1
PTTO01001839.1	manual-annotation	Variable	13815520	13815827	.	+	.	IGH-Oran-IGHV_AF381295.1
PTTO01001839.1	manual-annotation	Variable	13838183	13838499	.	+	.	IGH-Oran-IGHV_AF381295.1
PTTO01001839.1	manual-annotation	Variable	13853545	13853861	.	+	.	IGH-Oran-IGHV_AF381295.1
PTTO01001839.1	manual-annotation	Variable	13762778	13763112	.	+	.	IGH-Oran-IGHV_AF381296.1
PTTO01001839.1	manual-annotation	Variable	13769682	13770052	.	+	.	IGH-Oran-IGHV_AF381296.1
PTTO01001839.1	manual-annotation	Variable	13807735	13808069	.	+	.	IGH-Oran-IGHV_AF381296.1
PTTO01001839.1	manual-annotation	Variable	13833353	13833666	.	+	.	IGH-Oran-IGHV_AF381296.1
PTTO01001839.1	manual-annotation	Variable	13790061	13790560	.	+	.	IGH-Oran-IGHV_AF381298.1
PTTO01001839.1	manual-annotation	Variable	13849112	13849458	.	+	.	IGH-Oran-IGHV_AF381299.1
PTTO01001839.1	manual-annotation	Variable	13822467	13822966	.	+	.	IGH-Oran-IGHV_AF381305.1
PTTO01001839.1	manual-annotation	Variable	13955675	13955991	.	+	.	IGH-Oran-IGHV_AF381307.1
PTTO01001839.1	manual-annotation	Variable	13766519	13766841	.	+	.	IGH-Oran-IGHV_AF381307.1
PTTO01001839.1	manual-annotation	Variable	13827359	13827849	.	+	.	IGH-Oran-IGHV_AF381307.1
PTTO01001839.1	manual-annotation	Variable	14002226	14002494	.	+	.	IGH-Oran-IGHV_AF381307.1
PTTO01001839.1	manual-annotation	Variable	13870260	13870540	.	+	.	IGH-Oran-IGHV_AF381311.1
PTTO01001839.1	manual-annotation	Variable	13798805	13799313	.	+	.	IGH-Oran-IGHV_AF381312.1
PTTO01001839.1	manual-annotation	Variable	13820568	13820893	.	+	.	IGH-Oran-IGHV_AF381312.1
PTTO01001839.1	manual-annotation	Variable	13946006	13946433	.	+	.	IGH-Oran-IGHV_AF381312.1
PTTO01001839.1	manual-annotation	Variable	13772397	13772734	.	+	.	IGH-Oran-IGHV_AF381312.1
PTTO01001839.1	manual-annotation	Variable	13968002	13968318	.	+	.	IGH-Oran-IGHV_AF381315.1
PTTO01001839.1	manual-annotation	Variable	13910155	13910483	.	+	.	IGH-Oran-IGHV_AF381317.1
PTTO01001839.1	manual-annotation	Variable	13899282	13899610	.	+	.	IGH-Oran-IGHV_AF381317.1
PTTO01001839.1	manual-annotation	Variable	13921006	13921343	.	+	.	IGH-Oran-IGHV_AF381317.1
PTTO01001839.1	manual-annotation	Variable	13937775	13938097	.	+	.	IGH-Oran-IGHV_AF381317.1
PTTO01001839.1	manual-annotation	Variable	13958886	13959208	.	+	.	IGH-Oran-IGHV_AF381317.1
PTTO01001839.1	manual-annotation	Variable	13972378	13972670	.	+	.	IGH-Oran-IGHV_AF381317.1
PTTO01001839.1	manual-annotation	Variable	13975957	13976270	.	+	.	IGH-Oran-IGHV_AF381317.1
PTTO01001839.1	manual-annotation	Variable	13888843	13889201	.	+	.	IGH-Oran-IGHV_AF381317.1
PTTO01001839.1	manual-annotation	Variable	13861467	13861792	.	+	.	IGH-Oran-IGHV_AF381317.1
PTTO01001839.1	manual-annotation	Variable	13757860	13758197	.	+	.	IGH-Oran-IGHV_AF381317.1
PTTO01001839.1	manual-annotation	Variable	13893064	13893371	.	+	.	IGH-Oran-IGHV_AF381318.1
PTTO01001839.1	manual-annotation	Variable	13899303	13899610	.	+	.	IGH-Oran-IGHV_AF381318.1
PTTO01001839.1	manual-annotation	Variable	13813471	13813766	.	+	.	IGH-Oran-IGHV_AF381320.1
PTTO01001839.1	manual-annotation	Variable	13947988	13948256	.	+	.	IGH-Oran-IGHV_AF381320.1
PTTO01001839.1	manual-annotation	Variable	13781259	13781536	.	+	.	IGH-Oran-IGHV_AF381321.1
PTTO01001839.1	manual-annotation	Variable	13794357	13794610	.	+	.	IGH-Oran-IGHV_AF381321.1
PTTO01001839.1	manual-annotation	Variable	13865133	13865338	.	+	.	IGH-Oran-IGHV_AF381321.1
PTTO01001839.1	manual-annotation	Variable	13753874	13754190	.	+	.	IGH-Oran-IGHV_AF381322.1
PTTO01001839.1	manual-annotation	Variable	13942025	13942347	.	+	.	IGH-Oran-IGHV_AF381322.1
PTTO01001839.1	manual-annotation	Variable	13753874	13754190	.	+	.	IGH-Oran-IGHV_AF381322.1
PTTO01001839.1	manual-annotation	Variable	13907829	13908114	.	+	.	IGH-Oran-IGHV_AF381324.1
PTTO01001370.1	manual-annotation	Gene	72470	75683	.	+	.	IL-Oran_IL10
PTTO01001370.1	manual-annotation	Exon	72470	72648	.	+	.	IL-Oran_IL10
PTTO01001370.1	manual-annotation	Exon	74694	74842	.	+	.	IL-Oran_IL10
PTTO01001370.1	manual-annotation	Exon	77673	77764	.	+	.	IL-Oran_IL10
PTTO01001370.1	manual-annotation	Exon	75616	75683	.	+	.	IL-Oran_IL10
PTTO01001051.1	manual-annotation	Gene	19295144	19283376	.	-	.	IL-Oran_IL11
PTTO01001051.1	manual-annotation	Exon	19295144	19295041	.	-	.	IL-Oran_IL11
PTTO01001051.1	manual-annotation	Exon	19284140	19284001	.	-	.	IL-Oran_IL11
PTTO01001051.1	manual-annotation	Exon	19282978	19282809	.	-	.	IL-Oran_IL11
PTTO01001051.1	manual-annotation	Exon	19283529	19283376	.	-	.	IL-Oran_IL11
PTTO01002476.1	manual-annotation	Gene	25329044	25323053	.	-	.	IL-Oran_IL12A
PTTO01002476.1	manual-annotation	Exon	25329044	25328854	.	-	.	IL-Oran_IL12A
PTTO01002476.1	manual-annotation	Exon	25326765	25326650	.	-	.	IL-Oran_IL12A
PTTO01002476.1	manual-annotation	Exon	25326569	25326529	.	-	.	IL-Oran_IL12A
PTTO01002476.1	manual-annotation	Exon	25326436	25326288	.	-	.	IL-Oran_IL12A
PTTO01002476.1	manual-annotation	Exon	25323225	25323053	.	-	.	IL-Oran_IL12A
PTTO01002265.1	manual-annotation	Gene	12671691	12665410	.	-	.	IL-Oran_IL12B
PTTO01002265.1	manual-annotation	Exon	12671691	12671393	.	-	.	IL-Oran_IL12B
PTTO01002265.1	manual-annotation	Exon	12669935	12669814	.	-	.	IL-Oran_IL12B
PTTO01002265.1	manual-annotation	Exon	12668939	12668722	.	-	.	IL-Oran_IL12B
PTTO01002265.1	manual-annotation	Exon	12667855	12667668	.	-	.	IL-Oran_IL12B
PTTO01002265.1	manual-annotation	Exon	12665537	12665410	.	-	.	IL-Oran_IL12B
PTTO01001633.1	manual-annotation	Gene	1768116	1773536	.	+	.	IL-Oran_IL15
PTTO01001633.1	manual-annotation	Exon	1768116	1768225	.	+	.	IL-Oran_IL15
PTTO01001633.1	manual-annotation	Exon	1769855	1769967	.	+	.	IL-Oran_IL15
PTTO01001633.1	manual-annotation	Exon	1773412	1773536	.	+	.	IL-Oran_IL15
PTTO01004305.1	manual-annotation	Gene	209624	265044	.	+	.	IL-Oran_IL16
PTTO01004305.1	manual-annotation	Exon	209624	209973	.	+	.	IL-Oran_IL16
PTTO01004305.1	manual-annotation	Exon	217883	218061	.	+	.	IL-Oran_IL16
PTTO01004305.1	manual-annotation	Exon	225581	225705	.	+	.	IL-Oran_IL16
PTTO01004305.1	manual-annotation	Exon	226633	226745	.	+	.	IL-Oran_IL16
PTTO01004305.1	manual-annotation	Exon	231193	231341	.	+	.	IL-Oran_IL16
PTTO01004305.1	manual-annotation	Exon	232430	232533	.	+	.	IL-Oran_IL16
PTTO01004305.1	manual-annotation	Exon	232967	233187	.	+	.	IL-Oran_IL16
PTTO01004305.1	manual-annotation	Exon	236085	236212	.	+	.	IL-Oran_IL16
PTTO01004305.1	manual-annotation	Exon	240196	240326	.	+	.	IL-Oran_IL16
PTTO01004305.1	manual-annotation	Exon	247234	247685	.	+	.	IL-Oran_IL16
PTTO01004305.1	manual-annotation	Exon	255351	255484	.	+	.	IL-Oran_IL16
PTTO01004305.1	manual-annotation	Exon	256232	257127	.	+	.	IL-Oran_IL16
PTTO01004305.1	manual-annotation	Exon	260218	260408	.	+	.	IL-Oran_IL16
PTTO01004305.1	manual-annotation	Exon	267586	267695	.	+	.	IL-Oran_IL16
PTTO01004305.1	manual-annotation	Exon	275223	275407	.	+	.	IL-Oran_IL16
PTTO01004305.1	manual-annotation	Exon	264836	265044	.	+	.	IL-Oran_IL16
PTTO01002265.1	manual-annotation	Gene	24168881	24167648	.	-	.	IL-Oran_IL17A
PTTO01002265.1	manual-annotation	Exon	24168881	24168670	.	-	.	IL-Oran_IL17A
PTTO01002265.1	manual-annotation	Exon	24167889	24167648	.	-	.	IL-Oran_IL17A
PTTO01002265.1	manual-annotation	Gene	23772140	23779414	.	+	.	IL-Oran_IL17B
PTTO01002265.1	manual-annotation	Exon	23772140	23772285	.	+	.	IL-Oran_IL17B
PTTO01002265.1	manual-annotation	Exon	23776464	23776780	.	+	.	IL-Oran_IL17B
PTTO01002265.1	manual-annotation	Exon	23779134	23779414	.	+	.	IL-Oran_IL17B
PTTO01001696.1	manual-annotation	Gene	431316	434642	.	+	.	IL-Oran_IL17D
PTTO01001696.1	manual-annotation	Exon	431316	431509	.	+	.	IL-Oran_IL17D
PTTO01001696.1	manual-annotation	Exon	434311	434642	.	+	.	IL-Oran_IL17D
PTTO01001689.1	manual-annotation	Gene	1274559	1276489	.	+	.	IL-Oran_IL17E
PTTO01001689.1	manual-annotation	Exon	1274559	1274677	.	+	.	IL-Oran_IL17E
PTTO01001689.1	manual-annotation	Exon	1274828	1275131	.	+	.	IL-Oran_IL17E
PTTO01001689.1	manual-annotation	Exon	1276239	1276489	.	+	.	IL-Oran_IL17E
PTTO01002265.1	manual-annotation	Gene	24147756	24151799	.	+	.	IL-Oran_IL17F
PTTO01002265.1	manual-annotation	Exon	24147756	24148039	.	+	.	IL-Oran_IL17F
PTTO01002265.1	manual-annotation	Exon	24148553	24148704	.	+	.	IL-Oran_IL17F
PTTO01002265.1	manual-annotation	Exon	24151564	24151799	.	+	.	IL-Oran_IL17F
PTTO01002473.1	manual-annotation	Gene	26607175	26611758	.	+	.	IL-Oran_IL18A
PTTO01002473.1	manual-annotation	Exon	26607175	26607335	.	+	.	IL-Oran_IL18A
PTTO01002473.1	manual-annotation	Exon	26599885	26599991	.	+	.	IL-Oran_IL18A
PTTO01002473.1	manual-annotation	Exon	26609277	26609413	.	+	.	IL-Oran_IL18A
PTTO01002473.1	manual-annotation	Exon	26611524	26611758	.	+	.	IL-Oran_IL18A
PTTO01000230.1	manual-annotation	Gene	67995	75289	.	+	.	IL-Oran_IL19
PTTO01000230.1	manual-annotation	Exon	67995	68233	.	+	.	IL-Oran_IL19
PTTO01000230.1	manual-annotation	Exon	73556	73722	.	+	.	IL-Oran_IL19
PTTO01000230.1	manual-annotation	Exon	74204	74283	.	+	.	IL-Oran_IL19
PTTO01000230.1	manual-annotation	Exon	75210	75289	.	+	.	IL-Oran_IL19
PTTO01003422.1	manual-annotation	Gene	1977988	1984292	.	+	.	IL-Oran_IL1B
PTTO01003422.1	manual-annotation	Exon	1977988	1978064	.	+	.	IL-Oran_IL1B
PTTO01003422.1	manual-annotation	Exon	1980744	1980994	.	+	.	IL-Oran_IL1B
PTTO01003422.1	manual-annotation	Exon	1981994	1982184	.	+	.	IL-Oran_IL1B
PTTO01003422.1	manual-annotation	Exon	1982502	1982722	.	+	.	IL-Oran_IL1B
PTTO01003422.1	manual-annotation	Exon	1984093	1984292	.	+	.	IL-Oran_IL1B
PTTO01003422.1	manual-annotation	Gene	1904233	1903382	.	-	.	IL-Oran_IL1F10
PTTO01003422.1	manual-annotation	Exon	1904233	1904100	.	-	.	IL-Oran_IL1F10
PTTO01003422.1	manual-annotation	Exon	1903596	1903382	.	-	.	IL-Oran_IL1F10
PTTO01003422.1	manual-annotation	Gene	1895796	1891555	.	-	.	IL-Oran_IL1RN
PTTO01003422.1	manual-annotation	Exon	1895796	1895681	.	-	.	IL-Oran_IL1RN
PTTO01003422.1	manual-annotation	Exon	1894561	1894458	.	-	.	IL-Oran_IL1RN
PTTO01003422.1	manual-annotation	Exon	1892843	1892725	.	-	.	IL-Oran_IL1RN
PTTO01003422.1	manual-annotation	Exon	1891781	1891555	.	-	.	IL-Oran_IL1RN
PTTO01000230.1	manual-annotation	Gene	98200	104641	.	+	.	IL-Oran_IL20
PTTO01000230.1	manual-annotation	Exon	98200	98309	.	+	.	IL-Oran_IL20
PTTO01000230.1	manual-annotation	Exon	101705	101859	.	+	.	IL-Oran_IL20
PTTO01000230.1	manual-annotation	Exon	103210	103289	.	+	.	IL-Oran_IL20
PTTO01000230.1	manual-annotation	Exon	104553	104641	.	+	.	IL-Oran_IL20
PTTO01001839.1	manual-annotation	Gene	15977420	15975348	.	-	.	IL-Oran_IL22
PTTO01001839.1	manual-annotation	Exon	15977420	15977221	.	-	.	IL-Oran_IL22
PTTO01001839.1	manual-annotation	Exon	15975667	15975348	.	-	.	IL-Oran_IL22
PTTO01001051.1	manual-annotation	Gene	25684156	25685022	.	+	.	IL-Oran_IL23
PTTO01001051.1	manual-annotation	Exon	25684156	25684313	.	+	.	IL-Oran_IL23
PTTO01001051.1	manual-annotation	Exon	25684424	25685022	.	+	.	IL-Oran_IL23
PTTO01001839.1	manual-annotation	Gene	15968725	15966057	.	-	.	IL-Oran_IL26
PTTO01001839.1	manual-annotation	Exon	15968725	15968571	.	-	.	IL-Oran_IL26
PTTO01001839.1	manual-annotation	Exon	15968255	15968092	.	-	.	IL-Oran_IL26
PTTO01001839.1	manual-annotation	Exon	15966294	15966227	.	-	.	IL-Oran_IL26
PTTO01001839.1	manual-annotation	Exon	15966145	15966057	.	-	.	IL-Oran_IL26
PTTO01003422.1	manual-annotation	Gene	1961755	1963693	.	+	.	IL-Oran_IL36L?
PTTO01003422.1	manual-annotation	Exon	1961755	1961879	.	+	.	IL-Oran_IL36L?
PTTO01003422.1	manual-annotation	Exon	1963153	1963693	.	+	.	IL-Oran_IL36L?
PTTO01003422.1	manual-annotation	Gene	1912017	1924370	.	-	.	IL-Oran_IL36L?
PTTO01003422.1	manual-annotation	Exon	1912017	1911802	.	-	.	IL-Oran_IL36L?
PTTO01003422.1	manual-annotation	Exon	1926514	1926420	.	-	.	IL-Oran_IL36L?
PTTO01003422.1	manual-annotation	Exon	1926080	1925935	.	-	.	IL-Oran_IL36L?
PTTO01003422.1	manual-annotation	Exon	1925295	1925162	.	-	.	IL-Oran_IL36L?
PTTO01003422.1	manual-annotation	Exon	1924593	1924370	.	-	.	IL-Oran_IL36L?
PTTO01003422.1	manual-annotation	Gene	1937476	1940143	.	+	.	IL-Oran_IL36RN
PTTO01003422.1	manual-annotation	Exon	1937476	1937600	.	+	.	IL-Oran_IL36RN
PTTO01003422.1	manual-annotation	Exon	1939439	1939533	.	+	.	IL-Oran_IL36RN
PTTO01003422.1	manual-annotation	Exon	1939690	1939859	.	+	.	IL-Oran_IL36RN
PTTO01003422.1	manual-annotation	Exon	1939923	1940143	.	+	.	IL-Oran_IL36RN
PTTO01001847.1	manual-annotation	Gene	16955	18611	.	+	.	IL-Oran_IL5
PTTO01001847.1	manual-annotation	Exon	16955	17049	.	+	.	IL-Oran_IL5
PTTO01001847.1	manual-annotation	Exon	18251	18387	.	+	.	IL-Oran_IL5
PTTO01001847.1	manual-annotation	Exon	18502	18611	.	+	.	IL-Oran_IL5
PTTO01002104.1	manual-annotation	Gene	59020896	59014547	.	-	.	IL-Oran_IL6
PTTO01002104.1	manual-annotation	Exon	59020896	59020763	.	-	.	IL-Oran_IL6
PTTO01002104.1	manual-annotation	Exon	59020027	59019915	.	-	.	IL-Oran_IL6
PTTO01002104.1	manual-annotation	Exon	59018572	59018424	.	-	.	IL-Oran_IL6
PTTO01002104.1	manual-annotation	Exon	59014734	59014547	.	-	.	IL-Oran_IL6
PTTO01003880.1	manual-annotation	Gene	915952	902846	.	-	.	IL-Oran_IL7
PTTO01003880.1	manual-annotation	Exon	915952	915864	.	-	.	IL-Oran_IL7
PTTO01003880.1	manual-annotation	Exon	914818	914419	.	-	.	IL-Oran_IL7
PTTO01003880.1	manual-annotation	Exon	907536	907439	.	-	.	IL-Oran_IL7
PTTO01003880.1	manual-annotation	Exon	902939	902846	.	-	.	IL-Oran_IL7
PTTO01003671.1	manual-annotation	Gene	5230685	5238421	.	+	.	LRC-Oran-IGSF-domain
PTTO01003671.1	manual-annotation	Exon	5230685	5230975	.	+	.	LRC-Oran-IGSF-domain
PTTO01003671.1	manual-annotation	Exon	5231361	5231579	.	+	.	LRC-Oran-IGSF-domain
PTTO01003671.1	manual-annotation	Exon	5232825	5233133	.	+	.	LRC-Oran-IGSF-domain
PTTO01003671.1	manual-annotation	Exon	5233825	5234127	.	+	.	LRC-Oran-IGSF-domain
PTTO01003671.1	manual-annotation	Exon	5237475	5237795	.	+	.	LRC-Oran-IGSF-domain
PTTO01003671.1	manual-annotation	Exon	5238104	5238421	.	+	.	LRC-Oran-IGSF-domain
PTTO01001051.1	manual-annotation	Gene	20919087	20904905	.	-	.	LRC-Oran-IGSF-domain
PTTO01001051.1	manual-annotation	Exon	20919087	20918794	.	-	.	LRC-Oran-IGSF-domain
PTTO01001051.1	manual-annotation	Exon	20918597	20918271	.	-	.	LRC-Oran-IGSF-domain
PTTO01001051.1	manual-annotation	Exon	20915885	20915586	.	-	.	LRC-Oran-IGSF-domain
PTTO01001051.1	manual-annotation	Exon	20914765	20914451	.	-	.	LRC-Oran-IGSF-domain
PTTO01001051.1	manual-annotation	Exon	20912600	20912295	.	-	.	LRC-Oran-IGSF-domain
PTTO01001051.1	manual-annotation	Exon	20905030	20904905	.	-	.	LRC-Oran-IGSF-domain
PTTO01001051.1	manual-annotation	Gene	19655355	19647297	.	-	.	LRC-Oran-IGSF-domain
PTTO01001051.1	manual-annotation	Exon	19655355	19654975	.	-	.	LRC-Oran-IGSF-domain
PTTO01001051.1	manual-annotation	Exon	19653510	19653208	.	-	.	LRC-Oran-IGSF-domain
PTTO01001051.1	manual-annotation	Exon	19652167	19651856	.	-	.	LRC-Oran-IGSF-domain
PTTO01001051.1	manual-annotation	Exon	19651152	19650955	.	-	.	LRC-Oran-IGSF-domain
PTTO01001051.1	manual-annotation	Exon	19650973	19650848	.	-	.	LRC-Oran-IGSF-domain
PTTO01001051.1	manual-annotation	Exon	19647446	19647297	.	-	.	LRC-Oran-IGSF-domain
PTTO01003892.1	manual-annotation	Gene	484532	471818	.	-	.	MHCIII-Oran_ABHD16A
PTTO01003892.1	manual-annotation	Exon	484532	484336	.	-	.	MHCIII-Oran_ABHD16A
PTTO01003892.1	manual-annotation	Exon	483064	483009	.	-	.	MHCIII-Oran_ABHD16A
PTTO01003892.1	manual-annotation	Exon	481735	481670	.	-	.	MHCIII-Oran_ABHD16A
PTTO01003892.1	manual-annotation	Exon	480932	480847	.	-	.	MHCIII-Oran_ABHD16A
PTTO01003892.1	manual-annotation	Exon	480410	480326	.	-	.	MHCIII-Oran_ABHD16A
PTTO01003892.1	manual-annotation	Exon	478914	478842	.	-	.	MHCIII-Oran_ABHD16A
PTTO01003892.1	manual-annotation	Exon	478724	478603	.	-	.	MHCIII-Oran_ABHD16A
PTTO01003892.1	manual-annotation	Exon	478095	477982	.	-	.	MHCIII-Oran_ABHD16A
PTTO01003892.1	manual-annotation	Exon	477838	477738	.	-	.	MHCIII-Oran_ABHD16A
PTTO01003892.1	manual-annotation	Exon	477198	477136	.	-	.	MHCIII-Oran_ABHD16A
PTTO01003892.1	manual-annotation	Exon	476637	476589	.	-	.	MHCIII-Oran_ABHD16A
PTTO01003892.1	manual-annotation	Exon	475888	475766	.	-	.	MHCIII-Oran_ABHD16A
PTTO01003892.1	manual-annotation	Exon	475300	475199	.	-	.	MHCIII-Oran_ABHD16A
PTTO01003892.1	manual-annotation	Exon	474885	474823	.	-	.	MHCIII-Oran_ABHD16A
PTTO01003892.1	manual-annotation	Exon	474704	474649	.	-	.	MHCIII-Oran_ABHD16A
PTTO01003892.1	manual-annotation	Exon	474541	474480	.	-	.	MHCIII-Oran_ABHD16A
PTTO01003892.1	manual-annotation	Exon	474381	474306	.	-	.	MHCIII-Oran_ABHD16A
PTTO01003892.1	manual-annotation	Exon	473064	472967	.	-	.	MHCIII-Oran_ABHD16A
PTTO01003892.1	manual-annotation	Exon	472834	472791	.	-	.	MHCIII-Oran_ABHD16A
PTTO01003892.1	manual-annotation	Exon	472096	471818	.	-	.	MHCIII-Oran_ABHD16A
PTTO01003892.1	manual-annotation	Gene	849931	846477	.	-	.	MHCIII-Oran_AGER
PTTO01003892.1	manual-annotation	Exon	849931	849890	.	-	.	MHCIII-Oran_AGER
PTTO01003892.1	manual-annotation	Exon	849692	849593	.	-	.	MHCIII-Oran_AGER
PTTO01003892.1	manual-annotation	Exon	849496	849305	.	-	.	MHCIII-Oran_AGER
PTTO01003892.1	manual-annotation	Exon	848724	848661	.	-	.	MHCIII-Oran_AGER
PTTO01003892.1	manual-annotation	Exon	848533	848447	.	-	.	MHCIII-Oran_AGER
PTTO01003892.1	manual-annotation	Exon	848345	848107	.	-	.	MHCIII-Oran_AGER
PTTO01003892.1	manual-annotation	Exon	848053	847930	.	-	.	MHCIII-Oran_AGER
PTTO01003892.1	manual-annotation	Exon	847818	847675	.	-	.	MHCIII-Oran_AGER
PTTO01003892.1	manual-annotation	Exon	847005	846877	.	-	.	MHCIII-Oran_AGER
PTTO01003892.1	manual-annotation	Exon	846782	846477	.	-	.	MHCIII-Oran_AGER
PTTO01003892.1	manual-annotation	Gene	835760	831261	.	-	.	MHCIII-Oran_AGPAT1
PTTO01003892.1	manual-annotation	Exon	835760	835381	.	-	.	MHCIII-Oran_AGPAT1
PTTO01003892.1	manual-annotation	Exon	834115	833878	.	-	.	MHCIII-Oran_AGPAT1
PTTO01003892.1	manual-annotation	Exon	833538	833406	.	-	.	MHCIII-Oran_AGPAT1
PTTO01003892.1	manual-annotation	Exon	833236	833062	.	-	.	MHCIII-Oran_AGPAT1
PTTO01003892.1	manual-annotation	Exon	831887	831261	.	-	.	MHCIII-Oran_AGPAT1
PTTO01003892.1	manual-annotation	Gene	407663	411125	.	+	.	MHCIII-Oran_AIF1
PTTO01003892.1	manual-annotation	Exon	407663	407794	.	+	.	MHCIII-Oran_AIF1
PTTO01003892.1	manual-annotation	Exon	408335	408395	.	+	.	MHCIII-Oran_AIF1
PTTO01003892.1	manual-annotation	Exon	408559	408628	.	+	.	MHCIII-Oran_AIF1
PTTO01003892.1	manual-annotation	Exon	409643	409686	.	+	.	MHCIII-Oran_AIF1
PTTO01003892.1	manual-annotation	Exon	409691	409754	.	+	.	MHCIII-Oran_AIF1
PTTO01003892.1	manual-annotation	Exon	409756	409825	.	+	.	MHCIII-Oran_AIF1
PTTO01003892.1	manual-annotation	Exon	410951	411125	.	+	.	MHCIII-Oran_AIF1
PTTO01003892.1	manual-annotation	Gene	441824	445778	.	+	.	MHCIII-Oran_APOM
PTTO01003892.1	manual-annotation	Exon	441824	442068	.	+	.	MHCIII-Oran_APOM
PTTO01003892.1	manual-annotation	Exon	442391	442544	.	+	.	MHCIII-Oran_APOM
PTTO01003892.1	manual-annotation	Exon	443548	443620	.	+	.	MHCIII-Oran_APOM
PTTO01003892.1	manual-annotation	Exon	444010	444107	.	+	.	MHCIII-Oran_APOM
PTTO01003892.1	manual-annotation	Exon	445314	445408	.	+	.	MHCIII-Oran_APOM
PTTO01003892.1	manual-annotation	Exon	445658	445778	.	+	.	MHCIII-Oran_APOM
PTTO01003892.1	manual-annotation	Gene	41042	52164	.	+	.	MHCIII-Oran_ATAT1
PTTO01003892.1	manual-annotation	Exon	41042	41182	.	+	.	MHCIII-Oran_ATAT1
PTTO01003892.1	manual-annotation	Exon	41772	41831	.	+	.	MHCIII-Oran_ATAT1
PTTO01003892.1	manual-annotation	Exon	42205	42295	.	+	.	MHCIII-Oran_ATAT1
PTTO01003892.1	manual-annotation	Exon	42412	42471	.	+	.	MHCIII-Oran_ATAT1
PTTO01003892.1	manual-annotation	Exon	42923	42981	.	+	.	MHCIII-Oran_ATAT1
PTTO01003892.1	manual-annotation	Exon	42983	43035	.	+	.	MHCIII-Oran_ATAT1
PTTO01003892.1	manual-annotation	Exon	43138	43184	.	+	.	MHCIII-Oran_ATAT1
PTTO01003892.1	manual-annotation	Exon	43186	43238	.	+	.	MHCIII-Oran_ATAT1
PTTO01003892.1	manual-annotation	Exon	44563	44607	.	+	.	MHCIII-Oran_ATAT1
PTTO01003892.1	manual-annotation	Exon	44735	44805	.	+	.	MHCIII-Oran_ATAT1
PTTO01003892.1	manual-annotation	Exon	46700	46770	.	+	.	MHCIII-Oran_ATAT1
PTTO01003892.1	manual-annotation	Exon	47115	47357	.	+	.	MHCIII-Oran_ATAT1
PTTO01003892.1	manual-annotation	Exon	51164	51208	.	+	.	MHCIII-Oran_ATAT1
PTTO01003892.1	manual-annotation	Exon	51867	52164	.	+	.	MHCIII-Oran_ATAT1
PTTO01003892.1	manual-annotation	Gene	346558	344557	.	-	.	MHCIII-Oran_ATP6V1G2
PTTO01003892.1	manual-annotation	Exon	346558	346453	.	-	.	MHCIII-Oran_ATP6V1G2
PTTO01003892.1	manual-annotation	Exon	346406	346286	.	-	.	MHCIII-Oran_ATP6V1G2
PTTO01003892.1	manual-annotation	Exon	346061	345962	.	-	.	MHCIII-Oran_ATP6V1G2
PTTO01003892.1	manual-annotation	Exon	344869	344557	.	-	.	MHCIII-Oran_ATP6V1G2
PTTO01003892.1	manual-annotation	Gene	439408	427746	.	-	.	MHCIII-Oran_BAG6
PTTO01003892.1	manual-annotation	Exon	439408	438923	.	-	.	MHCIII-Oran_BAG6
PTTO01003892.1	manual-annotation	Exon	436126	436010	.	-	.	MHCIII-Oran_BAG6
PTTO01003892.1	manual-annotation	Exon	435825	435627	.	-	.	MHCIII-Oran_BAG6
PTTO01003892.1	manual-annotation	Exon	435488	435436	.	-	.	MHCIII-Oran_BAG6
PTTO01003892.1	manual-annotation	Exon	435289	435216	.	-	.	MHCIII-Oran_BAG6
PTTO01003892.1	manual-annotation	Exon	435006	434748	.	-	.	MHCIII-Oran_BAG6
PTTO01003892.1	manual-annotation	Exon	434469	434341	.	-	.	MHCIII-Oran_BAG6
PTTO01003892.1	manual-annotation	Exon	433654	433458	.	-	.	MHCIII-Oran_BAG6
PTTO01003892.1	manual-annotation	Exon	432994	432758	.	-	.	MHCIII-Oran_BAG6
PTTO01003892.1	manual-annotation	Exon	432496	432426	.	-	.	MHCIII-Oran_BAG6
PTTO01003892.1	manual-annotation	Exon	432290	432220	.	-	.	MHCIII-Oran_BAG6
PTTO01003892.1	manual-annotation	Exon	432118	432001	.	-	.	MHCIII-Oran_BAG6
PTTO01003892.1	manual-annotation	Exon	431889	431806	.	-	.	MHCIII-Oran_BAG6
PTTO01003892.1	manual-annotation	Exon	431557	431251	.	-	.	MHCIII-Oran_BAG6
PTTO01003892.1	manual-annotation	Exon	430799	430512	.	-	.	MHCIII-Oran_BAG6
PTTO01003892.1	manual-annotation	Exon	430186	430018	.	-	.	MHCIII-Oran_BAG6
PTTO01003892.1	manual-annotation	Exon	429924	429872	.	-	.	MHCIII-Oran_BAG6
PTTO01003892.1	manual-annotation	Exon	429573	429472	.	-	.	MHCIII-Oran_BAG6
PTTO01003892.1	manual-annotation	Exon	429354	429231	.	-	.	MHCIII-Oran_BAG6
PTTO01003892.1	manual-annotation	Exon	429048	428904	.	-	.	MHCIII-Oran_BAG6
PTTO01003892.1	manual-annotation	Exon	428803	428745	.	-	.	MHCIII-Oran_BAG6
PTTO01003892.1	manual-annotation	Exon	428651	428504	.	-	.	MHCIII-Oran_BAG6
PTTO01003892.1	manual-annotation	Exon	428408	428302	.	-	.	MHCIII-Oran_BAG6
PTTO01003892.1	manual-annotation	Exon	428213	428068	.	-	.	MHCIII-Oran_BAG6
PTTO01003892.1	manual-annotation	Exon	427919	427746	.	-	.	MHCIII-Oran_BAG6
PTTO01003892.1	manual-annotation	Gene	696186	713398	.	+	.	MHCIII-Oran_C4A
PTTO01003892.1	manual-annotation	Exon	696186	696312	.	+	.	MHCIII-Oran_C4A
PTTO01003892.1	manual-annotation	Exon	696667	696864	.	+	.	MHCIII-Oran_C4A
PTTO01003892.1	manual-annotation	Exon	697183	697380	.	+	.	MHCIII-Oran_C4A
PTTO01003892.1	manual-annotation	Exon	698287	698356	.	+	.	MHCIII-Oran_C4A
PTTO01003892.1	manual-annotation	Exon	698555	698642	.	+	.	MHCIII-Oran_C4A
PTTO01003892.1	manual-annotation	Exon	699284	699365	.	+	.	MHCIII-Oran_C4A
PTTO01003892.1	manual-annotation	Exon	699605	699700	.	+	.	MHCIII-Oran_C4A
PTTO01003892.1	manual-annotation	Exon	699892	699996	.	+	.	MHCIII-Oran_C4A
PTTO01003892.1	manual-annotation	Exon	700134	700259	.	+	.	MHCIII-Oran_C4A
PTTO01003892.1	manual-annotation	Exon	700513	700627	.	+	.	MHCIII-Oran_C4A
PTTO01003892.1	manual-annotation	Exon	700983	701154	.	+	.	MHCIII-Oran_C4A
PTTO01003892.1	manual-annotation	Exon	701266	701450	.	+	.	MHCIII-Oran_C4A
PTTO01003892.1	manual-annotation	Exon	701756	701937	.	+	.	MHCIII-Oran_C4A
PTTO01003892.1	manual-annotation	Exon	702450	702613	.	+	.	MHCIII-Oran_C4A
PTTO01003892.1	manual-annotation	Exon	702794	702916	.	+	.	MHCIII-Oran_C4A
PTTO01003892.1	manual-annotation	Exon	703621	703817	.	+	.	MHCIII-Oran_C4A
PTTO01003892.1	manual-annotation	Exon	703898	704011	.	+	.	MHCIII-Oran_C4A
PTTO01003892.1	manual-annotation	Exon	704211	704280	.	+	.	MHCIII-Oran_C4A
PTTO01003892.1	manual-annotation	Exon	704785	704923	.	+	.	MHCIII-Oran_C4A
PTTO01003892.1	manual-annotation	Exon	705067	705275	.	+	.	MHCIII-Oran_C4A
PTTO01003892.1	manual-annotation	Exon	705422	705472	.	+	.	MHCIII-Oran_C4A
PTTO01003892.1	manual-annotation	Exon	706876	706964	.	+	.	MHCIII-Oran_C4A
PTTO01003892.1	manual-annotation	Exon	707256	707464	.	+	.	MHCIII-Oran_C4A
PTTO01003892.1	manual-annotation	Exon	707557	707631	.	+	.	MHCIII-Oran_C4A
PTTO01003892.1	manual-annotation	Exon	707917	708072	.	+	.	MHCIII-Oran_C4A
PTTO01003892.1	manual-annotation	Exon	708265	708404	.	+	.	MHCIII-Oran_C4A
PTTO01003892.1	manual-annotation	Exon	708676	708846	.	+	.	MHCIII-Oran_C4A
PTTO01003892.1	manual-annotation	Exon	709353	709557	.	+	.	MHCIII-Oran_C4A
PTTO01003892.1	manual-annotation	Exon	709640	709806	.	+	.	MHCIII-Oran_C4A
PTTO01003892.1	manual-annotation	Exon	709934	709992	.	+	.	MHCIII-Oran_C4A
PTTO01003892.1	manual-annotation	Exon	710134	710226	.	+	.	MHCIII-Oran_C4A
PTTO01003892.1	manual-annotation	Exon	710377	710601	.	+	.	MHCIII-Oran_C4A
PTTO01003892.1	manual-annotation	Exon	711166	711255	.	+	.	MHCIII-Oran_C4A
PTTO01003892.1	manual-annotation	Exon	711397	711470	.	+	.	MHCIII-Oran_C4A
PTTO01003892.1	manual-annotation	Exon	711605	711706	.	+	.	MHCIII-Oran_C4A
PTTO01003892.1	manual-annotation	Exon	712013	712101	.	+	.	MHCIII-Oran_C4A
PTTO01003892.1	manual-annotation	Exon	712306	712403	.	+	.	MHCIII-Oran_C4A
PTTO01003892.1	manual-annotation	Exon	712617	712699	.	+	.	MHCIII-Oran_C4A
PTTO01003892.1	manual-annotation	Exon	712848	712979	.	+	.	MHCIII-Oran_C4A
PTTO01003892.1	manual-annotation	Exon	713073	713398	.	+	.	MHCIII-Oran_C4A
PTTO01003892.1	manual-annotation	Gene	52440	57380	.	+	.	MHCIII-Oran_C6orf136
PTTO01003892.1	manual-annotation	Exon	52440	52612	.	+	.	MHCIII-Oran_C6orf136
PTTO01003892.1	manual-annotation	Exon	54854	55236	.	+	.	MHCIII-Oran_C6orf136
PTTO01003892.1	manual-annotation	Exon	55849	55936	.	+	.	MHCIII-Oran_C6orf136
PTTO01003892.1	manual-annotation	Exon	56435	56634	.	+	.	MHCIII-Oran_C6orf136
PTTO01003892.1	manual-annotation	Exon	56860	56928	.	+	.	MHCIII-Oran_C6orf136
PTTO01003892.1	manual-annotation	Exon	57064	57380	.	+	.	MHCIII-Oran_C6orf136
PTTO01003892.1	manual-annotation	Gene	448053	446455	.	-	.	MHCIII-Oran_C6orf47
PTTO01003892.1	manual-annotation	Exon	448053	446455	.	-	.	MHCIII-Oran_C6orf47
PTTO01003892.1	manual-annotation	Gene	302693	292184	.	-	.	MHCIII-Oran_CCHCR1
PTTO01003892.1	manual-annotation	Exon	302693	302642	.	-	.	MHCIII-Oran_CCHCR1
PTTO01003892.1	manual-annotation	Exon	301491	301425	.	-	.	MHCIII-Oran_CCHCR1
PTTO01003892.1	manual-annotation	Exon	300996	300814	.	-	.	MHCIII-Oran_CCHCR1
PTTO01003892.1	manual-annotation	Exon	300064	299805	.	-	.	MHCIII-Oran_CCHCR1
PTTO01003892.1	manual-annotation	Exon	298845	298683	.	-	.	MHCIII-Oran_CCHCR1
PTTO01003892.1	manual-annotation	Exon	298574	298440	.	-	.	MHCIII-Oran_CCHCR1
PTTO01003892.1	manual-annotation	Exon	298210	298101	.	-	.	MHCIII-Oran_CCHCR1
PTTO01003892.1	manual-annotation	Exon	297803	297655	.	-	.	MHCIII-Oran_CCHCR1
PTTO01003892.1	manual-annotation	Exon	297419	297310	.	-	.	MHCIII-Oran_CCHCR1
PTTO01003892.1	manual-annotation	Exon	296492	296387	.	-	.	MHCIII-Oran_CCHCR1
PTTO01003892.1	manual-annotation	Exon	295570	295460	.	-	.	MHCIII-Oran_CCHCR1
PTTO01003892.1	manual-annotation	Exon	295298	295251	.	-	.	MHCIII-Oran_CCHCR1
PTTO01003892.1	manual-annotation	Exon	295116	294981	.	-	.	MHCIII-Oran_CCHCR1
PTTO01003892.1	manual-annotation	Exon	294193	294006	.	-	.	MHCIII-Oran_CCHCR1
PTTO01003892.1	manual-annotation	Exon	293646	293495	.	-	.	MHCIII-Oran_CCHCR1
PTTO01003892.1	manual-annotation	Exon	293380	293230	.	-	.	MHCIII-Oran_CCHCR1
PTTO01003892.1	manual-annotation	Exon	292977	292846	.	-	.	MHCIII-Oran_CCHCR1
PTTO01003892.1	manual-annotation	Exon	292436	292184	.	-	.	MHCIII-Oran_CCHCR1
PTTO01003892.1	manual-annotation	Gene	274839	270476	.	-	.	Framework-Oran_CDSN
PTTO01003892.1	manual-annotation	Exon	274839	274756	.	-	.	Framework-Oran_CDSN
PTTO01003892.1	manual-annotation	Exon	272126	271689	.	-	.	Framework-Oran_CDSN
PTTO01003892.1	manual-annotation	Exon	271606	270476	.	-	.	Framework-Oran_CDSN
PTTO01003892.1	manual-annotation	Gene	527288	517623	.	-	.	MHCIII-Oran_CLIC1
PTTO01003892.1	manual-annotation	Exon	527288	527215	.	-	.	MHCIII-Oran_CLIC1
PTTO01003892.1	manual-annotation	Exon	523712	523604	.	-	.	MHCIII-Oran_CLIC1
PTTO01003892.1	manual-annotation	Exon	523199	523075	.	-	.	MHCIII-Oran_CLIC1
PTTO01003892.1	manual-annotation	Exon	521303	521198	.	-	.	MHCIII-Oran_CLIC1
PTTO01003892.1	manual-annotation	Exon	520423	520243	.	-	.	MHCIII-Oran_CLIC1
PTTO01003892.1	manual-annotation	Exon	518135	517623	.	-	.	MHCIII-Oran_CLIC1
PTTO01003892.1	manual-annotation	Gene	455728	461526	.	+	.	MHCIII-Oran_CSNK2B
PTTO01003892.1	manual-annotation	Exon	455728	455889	.	+	.	MHCIII-Oran_CSNK2B
PTTO01003892.1	manual-annotation	Exon	459163	459244	.	+	.	MHCIII-Oran_CSNK2B
PTTO01003892.1	manual-annotation	Exon	460293	460394	.	+	.	MHCIII-Oran_CSNK2B
PTTO01003892.1	manual-annotation	Exon	460492	460606	.	+	.	MHCIII-Oran_CSNK2B
PTTO01003892.1	manual-annotation	Exon	460734	460808	.	+	.	MHCIII-Oran_CSNK2B
PTTO01003892.1	manual-annotation	Exon	460936	461124	.	+	.	MHCIII-Oran_CSNK2B
PTTO01003892.1	manual-annotation	Exon	461265	461526	.	+	.	MHCIII-Oran_CSNK2B
PTTO01003892.1	manual-annotation	Gene	516342	511880	.	-	.	MHCIII-Oran_DDAH2
PTTO01003892.1	manual-annotation	Exon	516342	516296	.	-	.	MHCIII-Oran_DDAH2
PTTO01003892.1	manual-annotation	Exon	515448	515044	.	-	.	MHCIII-Oran_DDAH2
PTTO01003892.1	manual-annotation	Exon	514668	514570	.	-	.	MHCIII-Oran_DDAH2
PTTO01003892.1	manual-annotation	Exon	513926	513854	.	-	.	MHCIII-Oran_DDAH2
PTTO01003892.1	manual-annotation	Exon	513676	513559	.	-	.	MHCIII-Oran_DDAH2
PTTO01003892.1	manual-annotation	Exon	513358	513210	.	-	.	MHCIII-Oran_DDAH2
PTTO01003892.1	manual-annotation	Exon	512289	511880	.	-	.	MHCIII-Oran_DDAH2
PTTO01003892.1	manual-annotation	Gene	168510	192258	.	+	.	MHCIII-Oran_DDR1
PTTO01003892.1	manual-annotation	Exon	168510	168925	.	+	.	MHCIII-Oran_DDR1
PTTO01003892.1	manual-annotation	Exon	176764	176925	.	+	.	MHCIII-Oran_DDR1
PTTO01003892.1	manual-annotation	Exon	177205	177306	.	+	.	MHCIII-Oran_DDR1
PTTO01003892.1	manual-annotation	Exon	179537	179764	.	+	.	MHCIII-Oran_DDR1
PTTO01003892.1	manual-annotation	Exon	180903	181049	.	+	.	MHCIII-Oran_DDR1
PTTO01003892.1	manual-annotation	Exon	181180	181278	.	+	.	MHCIII-Oran_DDR1
PTTO01003892.1	manual-annotation	Exon	182735	182920	.	+	.	MHCIII-Oran_DDR1
PTTO01003892.1	manual-annotation	Exon	183540	183785	.	+	.	MHCIII-Oran_DDR1
PTTO01003892.1	manual-annotation	Exon	184303	184400	.	+	.	MHCIII-Oran_DDR1
PTTO01003892.1	manual-annotation	Exon	185600	185750	.	+	.	MHCIII-Oran_DDR1
PTTO01003892.1	manual-annotation	Exon	186052	186146	.	+	.	MHCIII-Oran_DDR1
PTTO01003892.1	manual-annotation	Exon	186561	186670	.	+	.	MHCIII-Oran_DDR1
PTTO01003892.1	manual-annotation	Exon	187668	187908	.	+	.	MHCIII-Oran_DDR1
PTTO01003892.1	manual-annotation	Exon	188237	188310	.	+	.	MHCIII-Oran_DDR1
PTTO01003892.1	manual-annotation	Exon	188312	188363	.	+	.	MHCIII-Oran_DDR1
PTTO01003892.1	manual-annotation	Exon	189463	189680	.	+	.	MHCIII-Oran_DDR1
PTTO01003892.1	manual-annotation	Exon	190134	190367	.	+	.	MHCIII-Oran_DDR1
PTTO01003892.1	manual-annotation	Exon	191739	191887	.	+	.	MHCIII-Oran_DDR1
PTTO01003892.1	manual-annotation	Exon	191987	192258	.	+	.	MHCIII-Oran_DDR1
PTTO01003892.1	manual-annotation	Gene	340487	332744	.	-	.	MHCIII-Oran_DDX39B
PTTO01003892.1	manual-annotation	Exon	340487	340400	.	-	.	MHCIII-Oran_DDX39B
PTTO01003892.1	manual-annotation	Exon	338556	338256	.	-	.	MHCIII-Oran_DDX39B
PTTO01003892.1	manual-annotation	Exon	338168	338042	.	-	.	MHCIII-Oran_DDX39B
PTTO01003892.1	manual-annotation	Exon	337808	337717	.	-	.	MHCIII-Oran_DDX39B
PTTO01003892.1	manual-annotation	Exon	336916	336734	.	-	.	MHCIII-Oran_DDX39B
PTTO01003892.1	manual-annotation	Exon	336616	336499	.	-	.	MHCIII-Oran_DDX39B
PTTO01003892.1	manual-annotation	Exon	334070	333940	.	-	.	MHCIII-Oran_DDX39B
PTTO01003892.1	manual-annotation	Exon	333835	333727	.	-	.	MHCIII-Oran_DDX39B
PTTO01003892.1	manual-annotation	Exon	333630	333487	.	-	.	MHCIII-Oran_DDX39B
PTTO01003892.1	manual-annotation	Exon	333336	333190	.	-	.	MHCIII-Oran_DDX39B
PTTO01003892.1	manual-annotation	Exon	332996	332744	.	-	.	MHCIII-Oran_DDX39B
PTTO01003892.1	manual-annotation	Gene	69012	59174	.	-	.	Framework-Oran_DHX16
PTTO01003892.1	manual-annotation	Exon	69012	68750	.	-	.	Framework-Oran_DHX16
PTTO01003892.1	manual-annotation	Exon	66885	66620	.	-	.	Framework-Oran_DHX16
PTTO01003892.1	manual-annotation	Exon	66464	66300	.	-	.	Framework-Oran_DHX16
PTTO01003892.1	manual-annotation	Exon	65859	65804	.	-	.	Framework-Oran_DHX16
PTTO01003892.1	manual-annotation	Exon	65212	64959	.	-	.	Framework-Oran_DHX16
PTTO01003892.1	manual-annotation	Exon	64440	64215	.	-	.	Framework-Oran_DHX16
PTTO01003892.1	manual-annotation	Exon	64015	63822	.	-	.	Framework-Oran_DHX16
PTTO01003892.1	manual-annotation	Exon	63230	63121	.	-	.	Framework-Oran_DHX16
PTTO01003892.1	manual-annotation	Exon	62932	62818	.	-	.	Framework-Oran_DHX16
PTTO01003892.1	manual-annotation	Exon	61960	61751	.	-	.	Framework-Oran_DHX16
PTTO01003892.1	manual-annotation	Exon	61623	61526	.	-	.	Framework-Oran_DHX16
PTTO01003892.1	manual-annotation	Exon	61421	61270	.	-	.	Framework-Oran_DHX16
PTTO01003892.1	manual-annotation	Exon	60376	60237	.	-	.	Framework-Oran_DHX16
PTTO01003892.1	manual-annotation	Exon	60086	59925	.	-	.	Framework-Oran_DHX16
PTTO01003892.1	manual-annotation	Exon	59611	59483	.	-	.	Framework-Oran_DHX16
PTTO01003892.1	manual-annotation	Exon	59372	59306	.	-	.	Framework-Oran_DHX16
PTTO01003892.1	manual-annotation	Exon	59221	59174	.	-	.	Framework-Oran_DHX16
PTTO01003892.1	manual-annotation	Gene	688817	685326	.	-	.	MHCIII-Oran_DXO
PTTO01003892.1	manual-annotation	Exon	688817	688528	.	-	.	MHCIII-Oran_DXO
PTTO01003892.1	manual-annotation	Exon	688367	688133	.	-	.	MHCIII-Oran_DXO
PTTO01003892.1	manual-annotation	Exon	686534	686316	.	-	.	MHCIII-Oran_DXO
PTTO01003892.1	manual-annotation	Exon	686139	686005	.	-	.	MHCIII-Oran_DXO
PTTO01003892.1	manual-annotation	Exon	685916	685823	.	-	.	MHCIII-Oran_DXO
PTTO01003892.1	manual-annotation	Exon	685577	685326	.	-	.	MHCIII-Oran_DXO
PTTO01003892.1	manual-annotation	Gene	820437	825162	.	+	.	MHCIII-Oran_EGFL8
PTTO01003892.1	manual-annotation	Exon	820437	820566	.	+	.	MHCIII-Oran_EGFL8
PTTO01003892.1	manual-annotation	Exon	820673	820808	.	+	.	MHCIII-Oran_EGFL8
PTTO01003892.1	manual-annotation	Exon	821481	821602	.	+	.	MHCIII-Oran_EGFL8
PTTO01003892.1	manual-annotation	Exon	821944	822055	.	+	.	MHCIII-Oran_EGFL8
PTTO01003892.1	manual-annotation	Exon	822916	822988	.	+	.	MHCIII-Oran_EGFL8
PTTO01003892.1	manual-annotation	Exon	823414	823586	.	+	.	MHCIII-Oran_EGFL8
PTTO01003892.1	manual-annotation	Exon	823679	823757	.	+	.	MHCIII-Oran_EGFL8
PTTO01003892.1	manual-annotation	Exon	824203	824355	.	+	.	MHCIII-Oran_EGFL8
PTTO01003892.1	manual-annotation	Exon	824716	825162	.	+	.	MHCIII-Oran_EGFL8
PTTO01003892.1	manual-annotation	Gene	627805	615807	.	-	.	MHCIII-Oran_EHMT2
PTTO01003892.1	manual-annotation	Exon	627805	627588	.	-	.	MHCIII-Oran_EHMT2
PTTO01003892.1	manual-annotation	Exon	627486	627249	.	-	.	MHCIII-Oran_EHMT2
PTTO01003892.1	manual-annotation	Exon	626807	626724	.	-	.	MHCIII-Oran_EHMT2
PTTO01003892.1	manual-annotation	Exon	626577	626493	.	-	.	MHCIII-Oran_EHMT2
PTTO01003892.1	manual-annotation	Exon	626280	626126	.	-	.	MHCIII-Oran_EHMT2
PTTO01003892.1	manual-annotation	Exon	625607	625487	.	-	.	MHCIII-Oran_EHMT2
PTTO01003892.1	manual-annotation	Exon	625377	625267	.	-	.	MHCIII-Oran_EHMT2
PTTO01003892.1	manual-annotation	Exon	625047	624944	.	-	.	MHCIII-Oran_EHMT2
PTTO01003892.1	manual-annotation	Exon	624481	624334	.	-	.	MHCIII-Oran_EHMT2
PTTO01003892.1	manual-annotation	Exon	623897	623799	.	-	.	MHCIII-Oran_EHMT2
PTTO01003892.1	manual-annotation	Exon	623794	623755	.	-	.	MHCIII-Oran_EHMT2
PTTO01003892.1	manual-annotation	Exon	623633	623405	.	-	.	MHCIII-Oran_EHMT2
PTTO01003892.1	manual-annotation	Exon	622967	622935	.	-	.	MHCIII-Oran_EHMT2
PTTO01003892.1	manual-annotation	Exon	622933	622898	.	-	.	MHCIII-Oran_EHMT2
PTTO01003892.1	manual-annotation	Exon	622893	622786	.	-	.	MHCIII-Oran_EHMT2
PTTO01003892.1	manual-annotation	Exon	622681	622600	.	-	.	MHCIII-Oran_EHMT2
PTTO01003892.1	manual-annotation	Exon	622257	622152	.	-	.	MHCIII-Oran_EHMT2
PTTO01003892.1	manual-annotation	Exon	622044	621923	.	-	.	MHCIII-Oran_EHMT2
PTTO01003892.1	manual-annotation	Exon	620933	620833	.	-	.	MHCIII-Oran_EHMT2
PTTO01003892.1	manual-annotation	Exon	620517	620414	.	-	.	MHCIII-Oran_EHMT2
PTTO01003892.1	manual-annotation	Exon	620091	619938	.	-	.	MHCIII-Oran_EHMT2
PTTO01003892.1	manual-annotation	Exon	619594	619428	.	-	.	MHCIII-Oran_EHMT2
PTTO01003892.1	manual-annotation	Exon	619177	619034	.	-	.	MHCIII-Oran_EHMT2
PTTO01003892.1	manual-annotation	Exon	618828	618752	.	-	.	MHCIII-Oran_EHMT2
PTTO01003892.1	manual-annotation	Exon	618360	618246	.	-	.	MHCIII-Oran_EHMT2
PTTO01003892.1	manual-annotation	Exon	618153	618068	.	-	.	MHCIII-Oran_EHMT2
PTTO01003892.1	manual-annotation	Exon	617539	617462	.	-	.	MHCIII-Oran_EHMT2
PTTO01003892.1	manual-annotation	Exon	617107	616933	.	-	.	MHCIII-Oran_EHMT2
PTTO01003892.1	manual-annotation	Exon	616527	615807	.	-	.	MHCIII-Oran_EHMT2
PTTO01003892.1	manual-annotation	Gene	794788	793750	.	-	.	MHCIII-Oran_FKBPL
PTTO01003892.1	manual-annotation	Exon	794788	794750	.	-	.	MHCIII-Oran_FKBPL
PTTO01003892.1	manual-annotation	Exon	794599	793750	.	-	.	MHCIII-Oran_FKBPL
PTTO01003892.1	manual-annotation	Gene	127362	116687	.	-	.	Framework-Oran_FLOT1
PTTO01003892.1	manual-annotation	Exon	127362	127307	.	-	.	Framework-Oran_FLOT1
PTTO01003892.1	manual-annotation	Exon	127158	127084	.	-	.	Framework-Oran_FLOT1
PTTO01003892.1	manual-annotation	Exon	126986	126897	.	-	.	Framework-Oran_FLOT1
PTTO01003892.1	manual-annotation	Exon	122984	122842	.	-	.	Framework-Oran_FLOT1
PTTO01003892.1	manual-annotation	Exon	121965	121847	.	-	.	Framework-Oran_FLOT1
PTTO01003892.1	manual-annotation	Exon	121293	121199	.	-	.	Framework-Oran_FLOT1
PTTO01003892.1	manual-annotation	Exon	120914	120763	.	-	.	Framework-Oran_FLOT1
PTTO01003892.1	manual-annotation	Exon	119498	119318	.	-	.	Framework-Oran_FLOT1
PTTO01003892.1	manual-annotation	Exon	119206	119162	.	-	.	Framework-Oran_FLOT1
PTTO01003892.1	manual-annotation	Exon	118598	118462	.	-	.	Framework-Oran_FLOT1
PTTO01003892.1	manual-annotation	Exon	118315	118152	.	-	.	Framework-Oran_FLOT1
PTTO01003892.1	manual-annotation	Exon	116936	116687	.	-	.	Framework-Oran_FLOT1
PTTO01003892.1	manual-annotation	Gene	458330	451457	.	-	.	MHCIII-Oran_GPANK1
PTTO01003892.1	manual-annotation	Exon	458330	458216	.	-	.	MHCIII-Oran_GPANK1
PTTO01003892.1	manual-annotation	Exon	453931	453118	.	-	.	MHCIII-Oran_GPANK1
PTTO01003892.1	manual-annotation	Exon	452156	451457	.	-	.	MHCIII-Oran_GPANK1
PTTO01003892.1	manual-annotation	Gene	866351	863103	.	-	.	Framework-Oran_GPSM3
PTTO01003892.1	manual-annotation	Exon	866351	865943	.	-	.	Framework-Oran_GPSM3
PTTO01003892.1	manual-annotation	Exon	865706	865608	.	-	.	Framework-Oran_GPSM3
PTTO01003892.1	manual-annotation	Exon	864976	864790	.	-	.	Framework-Oran_GPSM3
PTTO01003892.1	manual-annotation	Exon	864115	863103	.	-	.	Framework-Oran_GPSM3
PTTO01003892.1	manual-annotation	Gene	195079	202877	.	+	.	MHCIII-Oran_GTF2H4
PTTO01003892.1	manual-annotation	Exon	195079	195199	.	+	.	MHCIII-Oran_GTF2H4
PTTO01003892.1	manual-annotation	Exon	196056	196197	.	+	.	MHCIII-Oran_GTF2H4
PTTO01003892.1	manual-annotation	Exon	196323	196426	.	+	.	MHCIII-Oran_GTF2H4
PTTO01003892.1	manual-annotation	Exon	197328	197458	.	+	.	MHCIII-Oran_GTF2H4
PTTO01003892.1	manual-annotation	Exon	198169	198264	.	+	.	MHCIII-Oran_GTF2H4
PTTO01003892.1	manual-annotation	Exon	198406	198493	.	+	.	MHCIII-Oran_GTF2H4
PTTO01003892.1	manual-annotation	Exon	198589	198699	.	+	.	MHCIII-Oran_GTF2H4
PTTO01003892.1	manual-annotation	Exon	199174	199241	.	+	.	MHCIII-Oran_GTF2H4
PTTO01003892.1	manual-annotation	Exon	199362	199444	.	+	.	MHCIII-Oran_GTF2H4
PTTO01003892.1	manual-annotation	Exon	199534	199665	.	+	.	MHCIII-Oran_GTF2H4
PTTO01003892.1	manual-annotation	Exon	199778	199907	.	+	.	MHCIII-Oran_GTF2H4
PTTO01003892.1	manual-annotation	Exon	201467	201513	.	+	.	MHCIII-Oran_GTF2H4
PTTO01003892.1	manual-annotation	Exon	201648	201725	.	+	.	MHCIII-Oran_GTF2H4
PTTO01003892.1	manual-annotation	Exon	202464	202877	.	+	.	MHCIII-Oran_GTF2H4
PTTO01003892.1	manual-annotation	Gene	130111	128611	.	-	.	Framework-Oran_IER3
PTTO01003892.1	manual-annotation	Exon	130111	129834	.	-	.	Framework-Oran_IER3
PTTO01003892.1	manual-annotation	Exon	129706	128611	.	-	.	Framework-Oran_IER3
PTTO01003892.1	manual-annotation	Gene	583450	579823	.	-	.	MHCIII-Oran_LSM2
PTTO01003892.1	manual-annotation	Exon	583450	583306	.	-	.	MHCIII-Oran_LSM2
PTTO01003892.1	manual-annotation	Exon	581255	581189	.	-	.	MHCIII-Oran_LSM2
PTTO01003892.1	manual-annotation	Exon	580845	580816	.	-	.	MHCIII-Oran_LSM2
PTTO01003892.1	manual-annotation	Exon	580401	580343	.	-	.	MHCIII-Oran_LSM2
PTTO01003892.1	manual-annotation	Exon	580244	579823	.	-	.	MHCIII-Oran_LSM2
PTTO01003892.1	manual-annotation	Gene	389340	396071	.	+	.	MHCIII-Oran_LST1
PTTO01003892.1	manual-annotation	Exon	389340	389404	.	+	.	MHCIII-Oran_LST1
PTTO01003892.1	manual-annotation	Exon	390149	390189	.	+	.	MHCIII-Oran_LST1
PTTO01003892.1	manual-annotation	Exon	393528	393643	.	+	.	MHCIII-Oran_LST1
PTTO01003892.1	manual-annotation	Exon	395531	396071	.	+	.	MHCIII-Oran_LST1
PTTO01003892.1	manual-annotation	Gene	362337	364661	.	+	.	MHCIII-Oran_LTA
PTTO01003892.1	manual-annotation	Exon	362337	363376	.	+	.	MHCIII-Oran_LTA
PTTO01003892.1	manual-annotation	Exon	363503	363610	.	+	.	MHCIII-Oran_LTA
PTTO01003892.1	manual-annotation	Exon	363868	364661	.	+	.	MHCIII-Oran_LTA
PTTO01003892.1	manual-annotation	Gene	383307	378122	.	-	.	MHCIII-Oran_LTB
PTTO01003892.1	manual-annotation	Exon	383307	383174	.	-	.	MHCIII-Oran_LTB
PTTO01003892.1	manual-annotation	Exon	380388	380245	.	-	.	MHCIII-Oran_LTB
PTTO01003892.1	manual-annotation	Exon	378566	378122	.	-	.	MHCIII-Oran_LTB
PTTO01003892.1	manual-annotation	Gene	467465	471802	.	+	.	MHCIII-Oran_LY6G5B
PTTO01003892.1	manual-annotation	Exon	467465	467515	.	+	.	MHCIII-Oran_LY6G5B
PTTO01003892.1	manual-annotation	Exon	467591	467709	.	+	.	MHCIII-Oran_LY6G5B
PTTO01003892.1	manual-annotation	Exon	468499	468643	.	+	.	MHCIII-Oran_LY6G5B
PTTO01003892.1	manual-annotation	Exon	471720	471802	.	+	.	MHCIII-Oran_LY6G5B
PTTO01003892.1	manual-annotation	Gene	507963	501885	.	-	.	MHCIII-Oran_LY6G6C
PTTO01003892.1	manual-annotation	Exon	507963	507911	.	-	.	MHCIII-Oran_LY6G6C
PTTO01003892.1	manual-annotation	Exon	506433	506331	.	-	.	MHCIII-Oran_LY6G6C
PTTO01003892.1	manual-annotation	Exon	503197	503088	.	-	.	MHCIII-Oran_LY6G6C
PTTO01003892.1	manual-annotation	Exon	502316	501885	.	-	.	MHCIII-Oran_LY6G6C
PTTO01003892.1	manual-annotation	Gene	104539	91117	.	-	.	MHCIII-Oran_MDC1
PTTO01003892.1	manual-annotation	Exon	104539	104435	.	-	.	MHCIII-Oran_MDC1
PTTO01003892.1	manual-annotation	Exon	103495	103360	.	-	.	MHCIII-Oran_MDC1
PTTO01003892.1	manual-annotation	Exon	102448	102006	.	-	.	MHCIII-Oran_MDC1
PTTO01003892.1	manual-annotation	Exon	101869	101795	.	-	.	MHCIII-Oran_MDC1
PTTO01003892.1	manual-annotation	Exon	101659	99888	.	-	.	MHCIII-Oran_MDC1
PTTO01003892.1	manual-annotation	Exon	100847	100350	.	-	.	Framework-Oran_MDC1
PTTO01003892.1	manual-annotation	Exon	101339	100836	.	-	.	Framework-Oran_MDC1
PTTO01003892.1	manual-annotation	Exon	99808	99738	.	-	.	Framework-Oran_MDC1
PTTO01003892.1	manual-annotation	Exon	99579	99470	.	-	.	Framework-Oran_MDC1
PTTO01003892.1	manual-annotation	Exon	98537	97072	.	-	.	Framework-Oran_MDC1
PTTO01003892.1	manual-annotation	Exon	96983	96941	.	-	.	Framework-Oran_MDC1
PTTO01003892.1	manual-annotation	Exon	96773	95680	.	-	.	Framework-Oran_MDC1
PTTO01003892.1	manual-annotation	Exon	95319	95198	.	-	.	Framework-Oran_MDC1
PTTO01003892.1	manual-annotation	Exon	95097	94916	.	-	.	Framework-Oran_MDC1
PTTO01003892.1	manual-annotation	Exon	91928	91804	.	-	.	Framework-Oran_MDC1
PTTO01003892.1	manual-annotation	Exon	91706	91597	.	-	.	Framework-Oran_MDC1
PTTO01003892.1	manual-annotation	Exon	91348	91117	.	-	.	Framework-Oran_MDC1
PTTO01002341.1	manual-annotation	Gene	143441	128239	.	-	.	Framework-Oran_MOG
PTTO01002341.1	manual-annotation	Exon	143441	143070	.	-	.	Framework-Oran_MOG
PTTO01002341.1	manual-annotation	Exon	139152	139051	.	-	.	Framework-Oran_MOG
PTTO01002341.1	manual-annotation	Exon	137432	137086	.	-	.	Framework-Oran_MOG
PTTO01002341.1	manual-annotation	Exon	134829	134717	.	-	.	Framework-Oran_MOG
PTTO01002341.1	manual-annotation	Exon	132194	132079	.	-	.	Framework-Oran_MOG
PTTO01002341.1	manual-annotation	Exon	128577	128239	.	-	.	Framework-Oran_MOG
PTTO01003892.1	manual-annotation	Gene	33989	40664	.	+	.	MHCIII-Oran_MRPS18B
PTTO01003892.1	manual-annotation	Exon	33989	34100	.	+	.	MHCIII-Oran_MRPS18B
PTTO01003892.1	manual-annotation	Exon	35604	35703	.	+	.	MHCIII-Oran_MRPS18B
PTTO01003892.1	manual-annotation	Exon	35980	36090	.	+	.	MHCIII-Oran_MRPS18B
PTTO01003892.1	manual-annotation	Exon	36956	37052	.	+	.	MHCIII-Oran_MRPS18B
PTTO01003892.1	manual-annotation	Exon	37190	37257	.	+	.	MHCIII-Oran_MRPS18B
PTTO01003892.1	manual-annotation	Exon	37554	37619	.	+	.	MHCIII-Oran_MRPS18B
PTTO01003892.1	manual-annotation	Exon	39480	39538	.	+	.	MHCIII-Oran_MRPS18B
PTTO01003892.1	manual-annotation	Exon	40285	40386	.	+	.	MHCIII-Oran_MRPS18B
PTTO01003892.1	manual-annotation	Exon	40389	40664	.	+	.	MHCIII-Oran_MRPS18B
PTTO01003892.1	manual-annotation	Gene	534596	552522	.	+	.	MHCIII-Oran_MSH5
PTTO01003892.1	manual-annotation	Exon	534596	534799	.	+	.	MHCIII-Oran_MSH5
PTTO01003892.1	manual-annotation	Exon	536131	536279	.	+	.	MHCIII-Oran_MSH5
PTTO01003892.1	manual-annotation	Exon	536500	536622	.	+	.	MHCIII-Oran_MSH5
PTTO01003892.1	manual-annotation	Exon	537519	537598	.	+	.	MHCIII-Oran_MSH5
PTTO01003892.1	manual-annotation	Exon	537935	537996	.	+	.	MHCIII-Oran_MSH5
PTTO01003892.1	manual-annotation	Exon	538504	538624	.	+	.	MHCIII-Oran_MSH5
PTTO01003892.1	manual-annotation	Exon	538896	539004	.	+	.	MHCIII-Oran_MSH5
PTTO01003892.1	manual-annotation	Exon	539659	539693	.	+	.	MHCIII-Oran_MSH5
PTTO01003892.1	manual-annotation	Exon	541375	541456	.	+	.	MHCIII-Oran_MSH5
PTTO01003892.1	manual-annotation	Exon	542300	542344	.	+	.	MHCIII-Oran_MSH5
PTTO01003892.1	manual-annotation	Exon	543883	544020	.	+	.	MHCIII-Oran_MSH5
PTTO01003892.1	manual-annotation	Exon	544994	545055	.	+	.	MHCIII-Oran_MSH5
PTTO01003892.1	manual-annotation	Exon	546287	546414	.	+	.	MHCIII-Oran_MSH5
PTTO01003892.1	manual-annotation	Exon	547265	547336	.	+	.	MHCIII-Oran_MSH5
PTTO01003892.1	manual-annotation	Exon	547519	547627	.	+	.	MHCIII-Oran_MSH5
PTTO01003892.1	manual-annotation	Exon	547872	547951	.	+	.	MHCIII-Oran_MSH5
PTTO01003892.1	manual-annotation	Exon	548127	548213	.	+	.	MHCIII-Oran_MSH5
PTTO01003892.1	manual-annotation	Exon	549466	549651	.	+	.	MHCIII-Oran_MSH5
PTTO01003892.1	manual-annotation	Exon	549766	549891	.	+	.	MHCIII-Oran_MSH5
PTTO01003892.1	manual-annotation	Exon	550393	550541	.	+	.	MHCIII-Oran_MSH5
PTTO01003892.1	manual-annotation	Exon	550782	550855	.	+	.	MHCIII-Oran_MSH5
PTTO01003892.1	manual-annotation	Exon	550987	551129	.	+	.	MHCIII-Oran_MSH5
PTTO01003892.1	manual-annotation	Exon	551445	551581	.	+	.	MHCIII-Oran_MSH5
PTTO01003892.1	manual-annotation	Exon	551684	551756	.	+	.	MHCIII-Oran_MSH5
PTTO01003892.1	manual-annotation	Exon	551860	552522	.	+	.	MHCIII-Oran_MSH5
PTTO01003892.1	manual-annotation	Gene	673437	668957	.	-	.	MHCIII-Oran_NELFE
PTTO01003892.1	manual-annotation	Exon	673437	673252	.	-	.	MHCIII-Oran_NELFE
PTTO01003892.1	manual-annotation	Exon	671973	671905	.	-	.	MHCIII-Oran_NELFE
PTTO01003892.1	manual-annotation	Exon	671646	671502	.	-	.	MHCIII-Oran_NELFE
PTTO01003892.1	manual-annotation	Exon	671380	671307	.	-	.	MHCIII-Oran_NELFE
PTTO01003892.1	manual-annotation	Exon	671134	671098	.	-	.	MHCIII-Oran_NELFE
PTTO01003892.1	manual-annotation	Exon	670932	670637	.	-	.	MHCIII-Oran_NELFE
PTTO01003892.1	manual-annotation	Exon	670635	670608	.	-	.	MHCIII-Oran_NELFE
PTTO01003892.1	manual-annotation	Exon	670505	670362	.	-	.	MHCIII-Oran_NELFE
PTTO01003892.1	manual-annotation	Exon	669637	669584	.	-	.	MHCIII-Oran_NELFE
PTTO01003892.1	manual-annotation	Exon	669407	669306	.	-	.	MHCIII-Oran_NELFE
PTTO01003892.1	manual-annotation	Exon	669097	668957	.	-	.	MHCIII-Oran_NELFE
PTTO01003892.1	manual-annotation	Gene	600889	596699	.	-	.	MHCIII-Oran_NEU1
PTTO01003892.1	manual-annotation	Exon	600889	600632	.	-	.	MHCIII-Oran_NEU1
PTTO01003892.1	manual-annotation	Exon	600482	600291	.	-	.	MHCIII-Oran_NEU1
PTTO01003892.1	manual-annotation	Exon	600200	599939	.	-	.	MHCIII-Oran_NEU1
PTTO01003892.1	manual-annotation	Exon	598058	597877	.	-	.	MHCIII-Oran_NEU1
PTTO01003892.1	manual-annotation	Exon	597782	597561	.	-	.	MHCIII-Oran_NEU1
PTTO01003892.1	manual-annotation	Exon	597472	596699	.	-	.	MHCIII-Oran_NEU1
PTTO01003892.1	manual-annotation	Gene	346893	351097	.	+	.	MHCIII-Oran_NFKBIL1
PTTO01003892.1	manual-annotation	Exon	346893	347044	.	+	.	MHCIII-Oran_NFKBIL1
PTTO01003892.1	manual-annotation	Exon	349293	349568	.	+	.	MHCIII-Oran_NFKBIL1
PTTO01003892.1	manual-annotation	Exon	349982	350205	.	+	.	MHCIII-Oran_NFKBIL1
PTTO01003892.1	manual-annotation	Exon	350430	351097	.	+	.	MHCIII-Oran_NFKBIL1
PTTO01003892.1	manual-annotation	Gene	901144	871084	.	-	.	MHCIII-Oran_NOTCH4
PTTO01003892.1	manual-annotation	Exon	901144	900955	.	-	.	MHCIII-Oran_NOTCH4
PTTO01003892.1	manual-annotation	Exon	899587	899507	.	-	.	MHCIII-Oran_NOTCH4
PTTO01003892.1	manual-annotation	Exon	898625	898337	.	-	.	MHCIII-Oran_NOTCH4
PTTO01003892.1	manual-annotation	Exon	897972	897632	.	-	.	MHCIII-Oran_NOTCH4
PTTO01003892.1	manual-annotation	Exon	897530	897409	.	-	.	MHCIII-Oran_NOTCH4
PTTO01003892.1	manual-annotation	Exon	896804	896554	.	-	.	MHCIII-Oran_NOTCH4
PTTO01003892.1	manual-annotation	Exon	895529	895375	.	-	.	MHCIII-Oran_NOTCH4
PTTO01003892.1	manual-annotation	Exon	894421	894237	.	-	.	MHCIII-Oran_NOTCH4
PTTO01003892.1	manual-annotation	Exon	893622	893510	.	-	.	MHCIII-Oran_NOTCH4
PTTO01003892.1	manual-annotation	Exon	891578	891457	.	-	.	MHCIII-Oran_NOTCH4
PTTO01003892.1	manual-annotation	Exon	890146	890018	.	-	.	MHCIII-Oran_NOTCH4
PTTO01003892.1	manual-annotation	Exon	889686	889543	.	-	.	MHCIII-Oran_NOTCH4
PTTO01003892.1	manual-annotation	Exon	888792	888644	.	-	.	MHCIII-Oran_NOTCH4
PTTO01003892.1	manual-annotation	Exon	888260	888144	.	-	.	MHCIII-Oran_NOTCH4
PTTO01003892.1	manual-annotation	Exon	887109	887023	.	-	.	MHCIII-Oran_NOTCH4
PTTO01003892.1	manual-annotation	Exon	885933	885781	.	-	.	MHCIII-Oran_NOTCH4
PTTO01003892.1	manual-annotation	Exon	885059	884876	.	-	.	MHCIII-Oran_NOTCH4
PTTO01003892.1	manual-annotation	Exon	884485	884354	.	-	.	MHCIII-Oran_NOTCH4
PTTO01003892.1	manual-annotation	Exon	883155	883044	.	-	.	MHCIII-Oran_NOTCH4
PTTO01003892.1	manual-annotation	Exon	882076	881557	.	-	.	MHCIII-Oran_NOTCH4
PTTO01003892.1	manual-annotation	Exon	880902	880517	.	-	.	MHCIII-Oran_NOTCH4
PTTO01003892.1	manual-annotation	Exon	880403	880229	.	-	.	MHCIII-Oran_NOTCH4
PTTO01003892.1	manual-annotation	Exon	880044	879826	.	-	.	MHCIII-Oran_NOTCH4
PTTO01003892.1	manual-annotation	Exon	879394	879326	.	-	.	MHCIII-Oran_NOTCH4
PTTO01003892.1	manual-annotation	Exon	879237	879109	.	-	.	MHCIII-Oran_NOTCH4
PTTO01003892.1	manual-annotation	Exon	878681	878387	.	-	.	MHCIII-Oran_NOTCH4
PTTO01003892.1	manual-annotation	Exon	875390	875244	.	-	.	MHCIII-Oran_NOTCH4
PTTO01003892.1	manual-annotation	Exon	874211	874115	.	-	.	MHCIII-Oran_NOTCH4
PTTO01003892.1	manual-annotation	Exon	871362	871084	.	-	.	MHCIII-Oran_NOTCH4
PTTO01003892.1	manual-annotation	Gene	89217	82897	.	-	.	Framework-Oran_NRM
PTTO01003892.1	manual-annotation	Exon	89217	89063	.	-	.	Framework-Oran_NRM
PTTO01003892.1	manual-annotation	Exon	85651	85460	.	-	.	Framework-Oran_NRM
PTTO01003892.1	manual-annotation	Exon	85233	85058	.	-	.	Framework-Oran_NRM
PTTO01003892.1	manual-annotation	Exon	83740	82897	.	-	.	Framework-Oran_NRM
PTTO01003892.1	manual-annotation	Gene	862086	851787	.	-	.	MHCIII-Oran_PBX2
PTTO01003892.1	manual-annotation	Exon	862086	861965	.	-	.	MHCIII-Oran_PBX2
PTTO01003892.1	manual-annotation	Exon	860787	860715	.	-	.	MHCIII-Oran_PBX2
PTTO01003892.1	manual-annotation	Exon	860567	860321	.	-	.	MHCIII-Oran_PBX2
PTTO01003892.1	manual-annotation	Exon	857502	857313	.	-	.	MHCIII-Oran_PBX2
PTTO01003892.1	manual-annotation	Exon	856777	856643	.	-	.	MHCIII-Oran_PBX2
PTTO01003892.1	manual-annotation	Exon	854428	854276	.	-	.	MHCIII-Oran_PBX2
PTTO01003892.1	manual-annotation	Exon	853236	853149	.	-	.	MHCIII-Oran_PBX2
PTTO01003892.1	manual-annotation	Exon	852675	852591	.	-	.	MHCIII-Oran_PBX2
PTTO01003892.1	manual-annotation	Exon	852450	851787	.	-	.	MHCIII-Oran_PBX2
PTTO01003892.1	manual-annotation	Gene	312067	307598	.	-	.	Framework-Oran_POU5F1
PTTO01003892.1	manual-annotation	Exon	312067	311791	.	-	.	Framework-Oran_POU5F1
PTTO01003892.1	manual-annotation	Exon	311787	311689	.	-	.	Framework-Oran_POU5F1
PTTO01003892.1	manual-annotation	Exon	309721	309582	.	-	.	Framework-Oran_POU5F1
PTTO01003892.1	manual-annotation	Exon	309481	309352	.	-	.	Framework-Oran_POU5F1
PTTO01003892.1	manual-annotation	Exon	308128	307968	.	-	.	Framework-Oran_POU5F1
PTTO01003892.1	manual-annotation	Exon	307857	307598	.	-	.	Framework-Oran_POU5F1
PTTO01003892.1	manual-annotation	Gene	81257	73459	.	-	.	Framework-Oran_PPP1R18
PTTO01003892.1	manual-annotation	Exon	81257	79974	.	-	.	Framework-Oran_PPP1R18
PTTO01003892.1	manual-annotation	Exon	79873	79566	.	-	.	Framework-Oran_PPP1R18
PTTO01003892.1	manual-annotation	Exon	75268	75042	.	-	.	Framework-Oran_PPP1R18
PTTO01003892.1	manual-annotation	Exon	74101	73459	.	-	.	Framework-Oran_PPP1R18
PTTO01003892.1	manual-annotation	Gene	813178	813178	.	+	.	MHCIII-Oran_PPT2
PTTO01003892.1	manual-annotation	Exon	813178	813326	.	+	.	MHCIII-Oran_PPT2
PTTO01003892.1	manual-annotation	Exon	814432	814584	.	+	.	MHCIII-Oran_PPT2
PTTO01003892.1	manual-annotation	Exon	815204	815298	.	+	.	MHCIII-Oran_PPT2
PTTO01003892.1	manual-annotation	Exon	815562	815668	.	+	.	MHCIII-Oran_PPT2
PTTO01003892.1	manual-annotation	Exon	816199	816281	.	+	.	MHCIII-Oran_PPT2
PTTO01003892.1	manual-annotation	Exon	816852	816935	.	+	.	MHCIII-Oran_PPT2
PTTO01003892.1	manual-annotation	Exon	817127	817180	.	+	.	MHCIII-Oran_PPT2
PTTO01003892.1	manual-annotation	Exon	817952	813178	.	+	.	MHCIII-Oran_PPT2
PTTO01003892.1	manual-annotation	Gene	807047	802337	.	-	.	MHCIII-Oran_PRRT1
PTTO01003892.1	manual-annotation	Exon	807047	806864	.	-	.	MHCIII-Oran_PRRT1
PTTO01003892.1	manual-annotation	Exon	805072	804542	.	-	.	MHCIII-Oran_PRRT1
PTTO01003892.1	manual-annotation	Exon	803759	803563	.	-	.	MHCIII-Oran_PRRT1
PTTO01003892.1	manual-annotation	Exon	802566	802337	.	-	.	MHCIII-Oran_PRRT1
PTTO01003892.1	manual-annotation	Gene	844348	846267	.	+	.	MHCIII-Oran_RNF5
PTTO01003892.1	manual-annotation	Exon	844348	844575	.	+	.	MHCIII-Oran_RNF5
PTTO01003892.1	manual-annotation	Exon	845125	845236	.	+	.	MHCIII-Oran_RNF5
PTTO01003892.1	manual-annotation	Exon	845381	845434	.	+	.	MHCIII-Oran_RNF5
PTTO01003892.1	manual-annotation	Exon	845535	845651	.	+	.	MHCIII-Oran_RNF5
PTTO01003892.1	manual-annotation	Exon	845772	846267	.	+	.	MHCIII-Oran_RNF5
PTTO01003892.1	manual-annotation	Gene	673754	685318	.	+	.	MHCIII-Oran_SKIV2L
PTTO01003892.1	manual-annotation	Exon	673754	674091	.	+	.	MHCIII-Oran_SKIV2L
PTTO01003892.1	manual-annotation	Exon	674531	674645	.	+	.	MHCIII-Oran_SKIV2L
PTTO01003892.1	manual-annotation	Exon	675605	675713	.	+	.	MHCIII-Oran_SKIV2L
PTTO01003892.1	manual-annotation	Exon	675836	675952	.	+	.	MHCIII-Oran_SKIV2L
PTTO01003892.1	manual-annotation	Exon	676048	676161	.	+	.	MHCIII-Oran_SKIV2L
PTTO01003892.1	manual-annotation	Exon	676344	676417	.	+	.	MHCIII-Oran_SKIV2L
PTTO01003892.1	manual-annotation	Exon	676518	676569	.	+	.	MHCIII-Oran_SKIV2L
PTTO01003892.1	manual-annotation	Exon	677790	678030	.	+	.	MHCIII-Oran_SKIV2L
PTTO01003892.1	manual-annotation	Exon	678123	678259	.	+	.	MHCIII-Oran_SKIV2L
PTTO01003892.1	manual-annotation	Exon	678524	678602	.	+	.	MHCIII-Oran_SKIV2L
PTTO01003892.1	manual-annotation	Exon	678607	678668	.	+	.	MHCIII-Oran_SKIV2L
PTTO01003892.1	manual-annotation	Exon	678764	678909	.	+	.	MHCIII-Oran_SKIV2L
PTTO01003892.1	manual-annotation	Exon	679054	679137	.	+	.	MHCIII-Oran_SKIV2L
PTTO01003892.1	manual-annotation	Exon	679306	679411	.	+	.	MHCIII-Oran_SKIV2L
PTTO01003892.1	manual-annotation	Exon	679603	679748	.	+	.	MHCIII-Oran_SKIV2L
PTTO01003892.1	manual-annotation	Exon	679854	679949	.	+	.	MHCIII-Oran_SKIV2L
PTTO01003892.1	manual-annotation	Exon	680158	680369	.	+	.	MHCIII-Oran_SKIV2L
PTTO01003892.1	manual-annotation	Exon	680756	680865	.	+	.	MHCIII-Oran_SKIV2L
PTTO01003892.1	manual-annotation	Exon	680967	681199	.	+	.	MHCIII-Oran_SKIV2L
PTTO01003892.1	manual-annotation	Exon	682077	682213	.	+	.	MHCIII-Oran_SKIV2L
PTTO01003892.1	manual-annotation	Exon	682407	682543	.	+	.	MHCIII-Oran_SKIV2L
PTTO01003892.1	manual-annotation	Exon	682761	682864	.	+	.	MHCIII-Oran_SKIV2L
PTTO01003892.1	manual-annotation	Exon	683011	683148	.	+	.	MHCIII-Oran_SKIV2L
PTTO01003892.1	manual-annotation	Exon	683257	683382	.	+	.	MHCIII-Oran_SKIV2L
PTTO01003892.1	manual-annotation	Exon	683494	683703	.	+	.	MHCIII-Oran_SKIV2L
PTTO01003892.1	manual-annotation	Exon	684114	684223	.	+	.	MHCIII-Oran_SKIV2L
PTTO01003892.1	manual-annotation	Exon	684329	684546	.	+	.	MHCIII-Oran_SKIV2L
PTTO01003892.1	manual-annotation	Exon	684773	684912	.	+	.	MHCIII-Oran_SKIV2L
PTTO01003892.1	manual-annotation	Exon	685010	685318	.	+	.	MHCIII-Oran_SKIV2L
PTTO01003892.1	manual-annotation	Gene	614005	601254	.	-	.	MHCIII-Oran_SLC44A4
PTTO01003892.1	manual-annotation	Exon	614005	613888	.	-	.	MHCIII-Oran_SLC44A4
PTTO01003892.1	manual-annotation	Exon	612267	612220	.	-	.	MHCIII-Oran_SLC44A4
PTTO01003892.1	manual-annotation	Exon	612084	612012	.	-	.	MHCIII-Oran_SLC44A4
PTTO01003892.1	manual-annotation	Exon	611727	611650	.	-	.	MHCIII-Oran_SLC44A4
PTTO01003892.1	manual-annotation	Exon	611555	611457	.	-	.	MHCIII-Oran_SLC44A4
PTTO01003892.1	manual-annotation	Exon	611082	610961	.	-	.	MHCIII-Oran_SLC44A4
PTTO01003892.1	manual-annotation	Exon	610875	610816	.	-	.	MHCIII-Oran_SLC44A4
PTTO01003892.1	manual-annotation	Exon	610251	610168	.	-	.	MHCIII-Oran_SLC44A4
PTTO01003892.1	manual-annotation	Exon	610075	609994	.	-	.	MHCIII-Oran_SLC44A4
PTTO01003892.1	manual-annotation	Exon	609190	608956	.	-	.	MHCIII-Oran_SLC44A4
PTTO01003892.1	manual-annotation	Exon	608305	608207	.	-	.	MHCIII-Oran_SLC44A4
PTTO01003892.1	manual-annotation	Exon	607647	607556	.	-	.	MHCIII-Oran_SLC44A4
PTTO01003892.1	manual-annotation	Exon	607221	607120	.	-	.	MHCIII-Oran_SLC44A4
PTTO01003892.1	manual-annotation	Exon	606579	606327	.	-	.	MHCIII-Oran_SLC44A4
PTTO01003892.1	manual-annotation	Exon	605395	605303	.	-	.	MHCIII-Oran_SLC44A4
PTTO01003892.1	manual-annotation	Exon	604654	604552	.	-	.	MHCIII-Oran_SLC44A4
PTTO01003892.1	manual-annotation	Exon	604059	603987	.	-	.	MHCIII-Oran_SLC44A4
PTTO01003892.1	manual-annotation	Exon	603529	603460	.	-	.	MHCIII-Oran_SLC44A4
PTTO01003892.1	manual-annotation	Exon	603337	603244	.	-	.	MHCIII-Oran_SLC44A4
PTTO01003892.1	manual-annotation	Exon	603135	603052	.	-	.	MHCIII-Oran_SLC44A4
PTTO01003892.1	manual-annotation	Exon	601498	601254	.	-	.	MHCIII-Oran_SLC44A4
PTTO01003892.1	manual-annotation	Gene	689263	694387	.	+	.	MHCIII-Oran_STK19
PTTO01003892.1	manual-annotation	Exon	689263	689417	.	+	.	MHCIII-Oran_STK19
PTTO01003892.1	manual-annotation	Exon	690043	690187	.	+	.	MHCIII-Oran_STK19
PTTO01003892.1	manual-annotation	Exon	691659	691753	.	+	.	MHCIII-Oran_STK19
PTTO01003892.1	manual-annotation	Exon	692377	692515	.	+	.	MHCIII-Oran_STK19
PTTO01003892.1	manual-annotation	Exon	693116	693212	.	+	.	MHCIII-Oran_STK19
PTTO01003892.1	manual-annotation	Exon	693464	693613	.	+	.	MHCIII-Oran_STK19
PTTO01003892.1	manual-annotation	Exon	693863	694387	.	+	.	MHCIII-Oran_STK19
PTTO01003892.1	manual-annotation	Gene	303810	306383	.	+	.	MHCIII-Oran_TCF19
PTTO01003892.1	manual-annotation	Exon	303810	304052	.	+	.	MHCIII-Oran_TCF19
PTTO01003892.1	manual-annotation	Exon	304619	305167	.	+	.	MHCIII-Oran_TCF19
PTTO01003892.1	manual-annotation	Exon	306174	306383	.	+	.	MHCIII-Oran_TCF19
PTTO01003892.1	manual-annotation	Gene	774555	725366	.	-	.	MHCIII-Oran_TNXB
PTTO01003892.1	manual-annotation	Exon	774555	774224	.	-	.	MHCIII-Oran_TNXB
PTTO01003892.1	manual-annotation	Exon	772994	772837	.	-	.	MHCIII-Oran_TNXB
PTTO01003892.1	manual-annotation	Exon	771897	771674	.	-	.	MHCIII-Oran_TNXB
PTTO01003892.1	manual-annotation	Exon	767853	767717	.	-	.	MHCIII-Oran_TNXB
PTTO01003892.1	manual-annotation	Exon	767716	767405	.	-	.	MHCIII-Oran_TNXB
PTTO01003892.1	manual-annotation	Exon	767191	765325	.	-	.	MHCIII-Oran_TNXB
PTTO01003892.1	manual-annotation	Exon	764548	764434	.	-	.	MHCIII-Oran_TNXB
PTTO01003892.1	manual-annotation	Exon	763519	763364	.	-	.	MHCIII-Oran_TNXB
PTTO01003892.1	manual-annotation	Exon	762559	762297	.	-	.	MHCIII-Oran_TNXB
PTTO01003892.1	manual-annotation	Exon	757545	757197	.	-	.	MHCIII-Oran_TNXB
PTTO01003892.1	manual-annotation	Exon	756474	756188	.	-	.	MHCIII-Oran_TNXB
PTTO01003892.1	manual-annotation	Exon	755492	755203	.	-	.	MHCIII-Oran_TNXB
PTTO01003892.1	manual-annotation	Exon	754898	754600	.	-	.	MHCIII-Oran_TNXB
PTTO01003892.1	manual-annotation	Exon	752631	752331	.	-	.	MHCIII-Oran_TNXB
PTTO01003892.1	manual-annotation	Exon	751447	751120	.	-	.	MHCIII-Oran_TNXB
PTTO01003892.1	manual-annotation	Exon	747919	747603	.	-	.	MHCIII-Oran_TNXB
PTTO01003892.1	manual-annotation	Exon	746023	745746	.	-	.	MHCIII-Oran_TNXB
PTTO01003892.1	manual-annotation	Exon	745114	744765	.	-	.	MHCIII-Oran_TNXB
PTTO01003892.1	manual-annotation	Exon	744425	744100	.	-	.	MHCIII-Oran_TNXB
PTTO01003892.1	manual-annotation	Exon	743715	743390	.	-	.	MHCIII-Oran_TNXB
PTTO01003892.1	manual-annotation	Exon	742940	742639	.	-	.	MHCIII-Oran_TNXB
PTTO01003892.1	manual-annotation	Exon	742205	741880	.	-	.	MHCIII-Oran_TNXB
PTTO01003892.1	manual-annotation	Exon	741447	741122	.	-	.	MHCIII-Oran_TNXB
PTTO01003892.1	manual-annotation	Exon	739938	739652	.	-	.	MHCIII-Oran_TNXB
PTTO01003892.1	manual-annotation	Exon	738352	738027	.	-	.	MHCIII-Oran_TNXB
PTTO01003892.1	manual-annotation	Exon	737199	736907	.	-	.	MHCIII-Oran_TNXB
PTTO01003892.1	manual-annotation	Exon	736514	736204	.	-	.	MHCIII-Oran_TNXB
PTTO01003892.1	manual-annotation	Exon	735350	735049	.	-	.	MHCIII-Oran_TNXB
PTTO01003892.1	manual-annotation	Exon	734185	733908	.	-	.	MHCIII-Oran_TNXB
PTTO01003892.1	manual-annotation	Exon	733628	733333	.	-	.	MHCIII-Oran_TNXB
PTTO01003892.1	manual-annotation	Exon	732249	731915	.	-	.	MHCIII-Oran_TNXB
PTTO01003892.1	manual-annotation	Exon	731436	731123	.	-	.	MHCIII-Oran_TNXB
PTTO01003892.1	manual-annotation	Exon	730508	730387	.	-	.	MHCIII-Oran_TNXB
PTTO01003892.1	manual-annotation	Exon	730283	730141	.	-	.	MHCIII-Oran_TNXB
PTTO01003892.1	manual-annotation	Exon	729855	729737	.	-	.	MHCIII-Oran_TNXB
PTTO01003892.1	manual-annotation	Exon	729614	729472	.	-	.	MHCIII-Oran_TNXB
PTTO01003892.1	manual-annotation	Exon	729268	729139	.	-	.	MHCIII-Oran_TNXB
PTTO01003892.1	manual-annotation	Exon	728404	728273	.	-	.	MHCIII-Oran_TNXB
PTTO01003892.1	manual-annotation	Exon	728161	728011	.	-	.	MHCIII-Oran_TNXB
PTTO01003892.1	manual-annotation	Exon	727592	727498	.	-	.	MHCIII-Oran_TNXB
PTTO01003892.1	manual-annotation	Exon	727409	727248	.	-	.	MHCIII-Oran_TNXB
PTTO01003892.1	manual-annotation	Exon	726740	726578	.	-	.	MHCIII-Oran_TNXB
PTTO01003892.1	manual-annotation	Exon	725560	725366	.	-	.	MHCIII-Oran_TNXB
PTTO01003892.1	manual-annotation	Gene	110310	115424	.	+	.	MHCIII-Oran_TUBB
PTTO01003892.1	manual-annotation	Exon	110310	110551	.	+	.	MHCIII-Oran_TUBB
PTTO01003892.1	manual-annotation	Exon	112439	112546	.	+	.	MHCIII-Oran_TUBB
PTTO01003892.1	manual-annotation	Exon	112970	113079	.	+	.	MHCIII-Oran_TUBB
PTTO01003892.1	manual-annotation	Exon	114340	115424	.	+	.	MHCIII-Oran_TUBB
PTTO01003892.1	manual-annotation	Gene	578071	563948	.	-	.	MHCIII-Oran_VARS
PTTO01003892.1	manual-annotation	Exon	578071	577773	.	-	.	MHCIII-Oran_VARS
PTTO01003892.1	manual-annotation	Exon	575919	575554	.	-	.	MHCIII-Oran_VARS
PTTO01003892.1	manual-annotation	Exon	575341	575208	.	-	.	MHCIII-Oran_VARS
PTTO01003892.1	manual-annotation	Exon	575108	574953	.	-	.	MHCIII-Oran_VARS
PTTO01003892.1	manual-annotation	Exon	574499	574373	.	-	.	MHCIII-Oran_VARS
PTTO01003892.1	manual-annotation	Exon	574252	574169	.	-	.	MHCIII-Oran_VARS
PTTO01003892.1	manual-annotation	Exon	573963	573864	.	-	.	MHCIII-Oran_VARS
PTTO01003892.1	manual-annotation	Exon	573755	573629	.	-	.	MHCIII-Oran_VARS
PTTO01003892.1	manual-annotation	Exon	573188	573025	.	-	.	MHCIII-Oran_VARS
PTTO01003892.1	manual-annotation	Exon	572461	572381	.	-	.	MHCIII-Oran_VARS
PTTO01003892.1	manual-annotation	Exon	572247	572129	.	-	.	MHCIII-Oran_VARS
PTTO01003892.1	manual-annotation	Exon	571943	571836	.	-	.	MHCIII-Oran_VARS
PTTO01003892.1	manual-annotation	Exon	571483	571390	.	-	.	MHCIII-Oran_VARS
PTTO01003892.1	manual-annotation	Exon	571243	571154	.	-	.	MHCIII-Oran_VARS
PTTO01003892.1	manual-annotation	Exon	570941	570818	.	-	.	MHCIII-Oran_VARS
PTTO01003892.1	manual-annotation	Exon	570547	570445	.	-	.	MHCIII-Oran_VARS
PTTO01003892.1	manual-annotation	Exon	570313	570156	.	-	.	MHCIII-Oran_VARS
PTTO01003892.1	manual-annotation	Exon	570043	569954	.	-	.	MHCIII-Oran_VARS
PTTO01003892.1	manual-annotation	Exon	569313	569209	.	-	.	MHCIII-Oran_VARS
PTTO01003892.1	manual-annotation	Exon	569097	569028	.	-	.	MHCIII-Oran_VARS
PTTO01003892.1	manual-annotation	Exon	568900	568776	.	-	.	MHCIII-Oran_VARS
PTTO01003892.1	manual-annotation	Exon	568449	568346	.	-	.	MHCIII-Oran_VARS
PTTO01003892.1	manual-annotation	Exon	568236	568169	.	-	.	MHCIII-Oran_VARS
PTTO01003892.1	manual-annotation	Exon	568066	567989	.	-	.	MHCIII-Oran_VARS
PTTO01003892.1	manual-annotation	Exon	567787	567661	.	-	.	MHCIII-Oran_VARS
PTTO01003892.1	manual-annotation	Exon	566595	566441	.	-	.	MHCIII-Oran_VARS
PTTO01003892.1	manual-annotation	Exon	566150	565912	.	-	.	MHCIII-Oran_VARS
PTTO01003892.1	manual-annotation	Exon	565800	565690	.	-	.	MHCIII-Oran_VARS
PTTO01003892.1	manual-annotation	Exon	565350	565026	.	-	.	MHCIII-Oran_VARS
PTTO01003892.1	manual-annotation	Exon	564077	563948	.	-	.	MHCIII-Oran_VARS
PTTO01003892.1	manual-annotation	Gene	205548	218057	.	+	.	Framework-Oran_VARS2
PTTO01003892.1	manual-annotation	Exon	205548	205792	.	+	.	Framework-Oran_VARS2
PTTO01003892.1	manual-annotation	Exon	205900	205977	.	+	.	Framework-Oran_VARS2
PTTO01003892.1	manual-annotation	Exon	206133	206232	.	+	.	Framework-Oran_VARS2
PTTO01003892.1	manual-annotation	Exon	207083	207203	.	+	.	Framework-Oran_VARS2
PTTO01003892.1	manual-annotation	Exon	207605	207670	.	+	.	Framework-Oran_VARS2
PTTO01003892.1	manual-annotation	Exon	208463	208559	.	+	.	Framework-Oran_VARS2
PTTO01003892.1	manual-annotation	Exon	208990	209070	.	+	.	Framework-Oran_VARS2
PTTO01003892.1	manual-annotation	Exon	209188	209306	.	+	.	Framework-Oran_VARS2
PTTO01003892.1	manual-annotation	Exon	209408	209518	.	+	.	Framework-Oran_VARS2
PTTO01003892.1	manual-annotation	Exon	209750	209837	.	+	.	Framework-Oran_VARS2
PTTO01003892.1	manual-annotation	Exon	209947	210036	.	+	.	Framework-Oran_VARS2
PTTO01003892.1	manual-annotation	Exon	210244	210370	.	+	.	Framework-Oran_VARS2
PTTO01003892.1	manual-annotation	Exon	210699	210801	.	+	.	Framework-Oran_VARS2
PTTO01003892.1	manual-annotation	Exon	211294	211374	.	+	.	Framework-Oran_VARS2
PTTO01003892.1	manual-annotation	Exon	211753	211828	.	+	.	Framework-Oran_VARS2
PTTO01003892.1	manual-annotation	Exon	211918	211986	.	+	.	Framework-Oran_VARS2
PTTO01003892.1	manual-annotation	Exon	212617	212720	.	+	.	Framework-Oran_VARS2
PTTO01003892.1	manual-annotation	Exon	212839	212908	.	+	.	Framework-Oran_VARS2
PTTO01003892.1	manual-annotation	Exon	213011	213135	.	+	.	Framework-Oran_VARS2
PTTO01003892.1	manual-annotation	Exon	213532	213635	.	+	.	Framework-Oran_VARS2
PTTO01003892.1	manual-annotation	Exon	213796	213863	.	+	.	Framework-Oran_VARS2
PTTO01003892.1	manual-annotation	Exon	214335	214412	.	+	.	Framework-Oran_VARS2
PTTO01003892.1	manual-annotation	Exon	214502	214628	.	+	.	Framework-Oran_VARS2
PTTO01003892.1	manual-annotation	Exon	214731	214882	.	+	.	Framework-Oran_VARS2
PTTO01003892.1	manual-annotation	Exon	215740	215933	.	+	.	Framework-Oran_VARS2
PTTO01003892.1	manual-annotation	Exon	216857	216967	.	+	.	Framework-Oran_VARS2
PTTO01003892.1	manual-annotation	Exon	217236	217410	.	+	.	Framework-Oran_VARS2
PTTO01003892.1	manual-annotation	Exon	217502	217629	.	+	.	Framework-Oran_VARS2
PTTO01003892.1	manual-annotation	Exon	217843	218057	.	+	.	Framework-Oran_VARS2
PTTO01003892.1	manual-annotation	Gene	563594	552962	.	-	.	MHCIII-Oran_VWA7
PTTO01003892.1	manual-annotation	Exon	563594	563044	.	-	.	MHCIII-Oran_VWA7
PTTO01003892.1	manual-annotation	Exon	562004	561724	.	-	.	MHCIII-Oran_VWA7
PTTO01003892.1	manual-annotation	Exon	560661	560566	.	-	.	MHCIII-Oran_VWA7
PTTO01003892.1	manual-annotation	Exon	560207	560098	.	-	.	MHCIII-Oran_VWA7
PTTO01003892.1	manual-annotation	Exon	559528	559335	.	-	.	MHCIII-Oran_VWA7
PTTO01003892.1	manual-annotation	Exon	559191	559023	.	-	.	MHCIII-Oran_VWA7
PTTO01003892.1	manual-annotation	Exon	558205	558094	.	-	.	MHCIII-Oran_VWA7
PTTO01003892.1	manual-annotation	Exon	557618	557503	.	-	.	MHCIII-Oran_VWA7
PTTO01003892.1	manual-annotation	Exon	556720	556533	.	-	.	MHCIII-Oran_VWA7
PTTO01003892.1	manual-annotation	Exon	556076	555936	.	-	.	MHCIII-Oran_VWA7
PTTO01003892.1	manual-annotation	Exon	555730	555579	.	-	.	MHCIII-Oran_VWA7
PTTO01003892.1	manual-annotation	Exon	555474	555383	.	-	.	MHCIII-Oran_VWA7
PTTO01003892.1	manual-annotation	Exon	554345	554063	.	-	.	MHCIII-Oran_VWA7
PTTO01003892.1	manual-annotation	Exon	553959	553830	.	-	.	MHCIII-Oran_VWA7
PTTO01003892.1	manual-annotation	Exon	553500	552962	.	-	.	MHCIII-Oran_VWA7
PTTO01003620.1	manual-annotation	Gene	176218	132155	.	-	.	MHCII-Oran_HLA-DMB
PTTO01003620.1	manual-annotation	Exon	176218	176341	.	-	.	MHCII-Oran_HLA-DMB
PTTO01003620.1	manual-annotation	Exon	172424	172704	.	-	.	MHCII-Oran_HLA-DMB
PTTO01003620.1	manual-annotation	Exon	172006	172220	.	-	.	MHCII-Oran_HLA-DMB
PTTO01003620.1	manual-annotation	Exon	163052	163086	.	-	.	MHCII-Oran_HLA-DMB
PTTO01003620.1	manual-annotation	Exon	161127	161222	.	-	.	MHCII-Oran_HLA-DMB
PTTO01003620.1	manual-annotation	Exon	159871	160108	.	-	.	MHCII-Oran_HLA-DMB
PTTO01003620.1	manual-annotation	Exon	157820	158100	.	-	.	MHCII-Oran_HLA-DMB
PTTO01003620.1	manual-annotation	Exon	146694	146821	.	-	.	MHCII-Oran_HLA-DMB
PTTO01003620.1	manual-annotation	Exon	145888	146177	.	-	.	MHCII-Oran_HLA-DMB
PTTO01003620.1	manual-annotation	Exon	144052	144329	.	-	.	MHCII-Oran_HLA-DMB
PTTO01003620.1	manual-annotation	Exon	132051	132155	.	-	.	MHCII-Oran_HLA-DMB
PTTO01003620.1	manual-annotation	Gene	1169185	1166691	.	-	.	MHCII-Oran_HLA-DPA1
PTTO01003620.1	manual-annotation	Exon	1169185	1169105	.	-	.	MHCII-Oran_HLA-DPA1
PTTO01003620.1	manual-annotation	Exon	1168351	1168074	.	-	.	MHCII-Oran_HLA-DPA1
PTTO01003620.1	manual-annotation	Exon	1166832	1166691	.	-	.	MHCII-Oran_HLA-DPA1
PTTO01003620.1	manual-annotation	Gene	406207	412729	.	-	.	MHCII-Oran_HLA-DPB1
PTTO01003620.1	manual-annotation	Exon	406207	406099	.	-	.	MHCII-Oran_HLA-DPB1
PTTO01003620.1	manual-annotation	Exon	407009	406729	.	-	.	MHCII-Oran_HLA-DPB1
PTTO01003620.1	manual-annotation	Exon	412770	412729	.	-	.	MHCII-Oran_HLA-DPB1
PTTO01003620.1	manual-annotation	Gene	379764	372088	.	-	.	MHCII-Oran_HLA-DRA
PTTO01003620.1	manual-annotation	Exon	379764	379704	.	-	.	MHCII-Oran_HLA-DRA
PTTO01003620.1	manual-annotation	Exon	377638	377524	.	-	.	MHCII-Oran_HLA-DRA
PTTO01003620.1	manual-annotation	Exon	373464	373220	.	-	.	MHCII-Oran_HLA-DRA
PTTO01003620.1	manual-annotation	Exon	372711	372431	.	-	.	MHCII-Oran_HLA-DRA
PTTO01003620.1	manual-annotation	Exon	372237	372088	.	-	.	MHCII-Oran_HLA-DRA
PTTO01003620.1	manual-annotation	Gene	392051	379294	.	-	.	MHCII-Oran_HLA-DRA
PTTO01003620.1	manual-annotation	Exon	392051	392160	.	-	.	MHCII-Oran_HLA-DRB5
PTTO01003620.1	manual-annotation	Exon	391244	391524	.	-	.	MHCII-Oran_HLA-DRB5
PTTO01003620.1	manual-annotation	Exon	384638	384906	.	-	.	MHCII-Oran_HLA-DRB5
PTTO01003620.1	manual-annotation	Exon	379097	379294	.	-	.	MHCII-Oran_HLA-DRB5
PTTO01003620.1	manual-annotation	Gene	319638	309986	.	-	.	MHCI-Oran_HLA-A
PTTO01003620.1	manual-annotation	Exon	319638	319854	.	-	.	MHCI-Oran_HLA-A
PTTO01003620.1	manual-annotation	Exon	314893	314924	.	-	.	MHCI-Oran_HLA-A
PTTO01003620.1	manual-annotation	Exon	313531	313637	.	-	.	MHCI-Oran_HLA-A
PTTO01003620.1	manual-annotation	Exon	313051	313331	.	-	.	MHCI-Oran_HLA-A
PTTO01003620.1	manual-annotation	Exon	312633	312910	.	-	.	MHCI-Oran_HLA-A
PTTO01003620.1	manual-annotation	Exon	311097	311362	.	-	.	MHCI-Oran_HLA-A
PTTO01003620.1	manual-annotation	Exon	309906	309986	.	-	.	MHCI-Oran_HLA-A
PTTO01003620.1	manual-annotation	Gene	239756	235827	.	-	.	MHCI-Oran_HLA-A
PTTO01003620.1	manual-annotation	Exon	239756	239785	.	-	.	MHCI-Oran_HLA-A
PTTO01003620.1	manual-annotation	Exon	239069	239170	.	-	.	MHCI-Oran_HLA-A
PTTO01003620.1	manual-annotation	Exon	238609	238886	.	-	.	MHCI-Oran_HLA-A
PTTO01003620.1	manual-annotation	Exon	236037	236314	.	-	.	MHCI-Oran_HLA-A
PTTO01003620.1	manual-annotation	Exon	235556	235827	.	-	.	MHCI-Oran_HLA-A
PTTO01003620.1	manual-annotation	Gene	228504	220829	.	-	.	MHCI-Oran_HLA-A
PTTO01003620.1	manual-annotation	Exon	228504	228549	.	-	.	MHCI-Oran_HLA-A
PTTO01003620.1	manual-annotation	Exon	226690	226791	.	-	.	MHCI-Oran_HLA-A
PTTO01003620.1	manual-annotation	Exon	226210	226487	.	-	.	MHCI-Oran_HLA-A
PTTO01003620.1	manual-annotation	Exon	221054	221327	.	-	.	MHCI-Oran_HLA-A
PTTO01003620.1	manual-annotation	Exon	220596	220829	.	-	.	MHCI-Oran_HLA-A
PTTO01003521.1	manual-annotation	Gene	1107898	1103832	.	-	.	MHCI-Oran_HLA-A
PTTO01003521.1	manual-annotation	Exon	1107898	1107964	.	-	.	MHCI-Oran_HLA-A
PTTO01003521.1	manual-annotation	Exon	1107038	1107144	.	-	.	MHCI-Oran_HLA-A
PTTO01003521.1	manual-annotation	Exon	1106638	1106912	.	-	.	MHCI-Oran_HLA-A
PTTO01003521.1	manual-annotation	Exon	1105509	1105779	.	-	.	MHCI-Oran_HLA-A
PTTO01003521.1	manual-annotation	Exon	1103836	1103980	.	-	.	MHCI-Oran_HLA-A
PTTO01003521.1	manual-annotation	Exon	1103720	1103832	.	-	.	MHCI-Oran_HLA-A
PTTO01003620.1	manual-annotation	Gene	335258	325758	.	-	.	MHCI-Oran_HLA-B
PTTO01003620.1	manual-annotation	Exon	335258	335190	.	-	.	MHCI-Oran_HLA-B
PTTO01003620.1	manual-annotation	Exon	334142	333877	.	-	.	MHCI-Oran_HLA-B
PTTO01003620.1	manual-annotation	Exon	332045	331762	.	-	.	MHCI-Oran_HLA-B
PTTO01003620.1	manual-annotation	Exon	330346	330081	.	-	.	MHCI-Oran_HLA-B
PTTO01003620.1	manual-annotation	Exon	313065	313330	.	-	.	MHCI-Oran_HLA-B
PTTO01003620.1	manual-annotation	Exon	326052	325758	.	-	.	MHCI-Oran_HLA-B
PTTO01003620.1	manual-annotation	Gene	194630	183011	.	-	.	MHCI-Oran_HLA-B
PTTO01003620.1	manual-annotation	Exon	194630	194538	.	-	.	MHCI-Oran_HLA-B
PTTO01003620.1	manual-annotation	Exon	192549	192278	.	-	.	MHCI-Oran_HLA-B
PTTO01003620.1	manual-annotation	Exon	191987	191710	.	-	.	MHCI-Oran_HLA-B
PTTO01003620.1	manual-annotation	Exon	189947	189670	.	-	.	MHCI-Oran_HLA-B
PTTO01003620.1	manual-annotation	Exon	189470	189370	.	-	.	MHCI-Oran_HLA-B
PTTO01003620.1	manual-annotation	Exon	183104	183011	.	-	.	MHCI-Oran_HLA-B
PTTO01001370.1	manual-annotation	Exon	12721825	12721349	.	-	.	NKC-Oran_clec0008.1
PTTO01002908.1	manual-annotation	Gene	296632	310281	.	+	.	NKC-Oran_clec0010.1
PTTO01002908.1	manual-annotation	Exon	296632	296784	.	+	.	NKC-Oran_clec0010.1
PTTO01002908.1	manual-annotation	Exon	300249	300371	.	+	.	NKC-Oran_clec0010.1
PTTO01002908.1	manual-annotation	Exon	307823	307981	.	+	.	NKC-Oran_clec0010.1
PTTO01002908.1	manual-annotation	Exon	310123	310281	.	+	.	NKC-Oran_clec0010.1
PTTO01002908.1	manual-annotation	Gene	182706	187410	.	+	.	NKC-Oran_clec0015.1 or clec0175.1
PTTO01002908.1	manual-annotation	Exon	182706	182981	.	+	.	NKC-Oran_clec0015.1 or clec0175.1
PTTO01002908.1	manual-annotation	Exon	184565	184711	.	+	.	NKC-Oran_clec0015.1 or clec0175.1
PTTO01002908.1	manual-annotation	Exon	186205	186354	.	+	.	NKC-Oran_clec0015.1 or clec0175.1
PTTO01002908.1	manual-annotation	Exon	187288	187410	.	+	.	NKC-Oran_clec0015.1 or clec0175.1
PTTO01002815.1	manual-annotation	Gene	655938	653704	.	-	.	NKC-Oran_clec0016.1
PTTO01002815.1	manual-annotation	Exon	655938	655807	.	-	.	NKC-Oran_clec0016.1
PTTO01002815.1	manual-annotation	Exon	653817	653704	.	-	.	NKC-Oran_clec0016.1
PTTO01000493.1	manual-annotation	Exon	2220517	2220350	.	-	.	NKC-Oran_clec0017.1
PTTO01002815.1	manual-annotation	Gene	327985	325250	.	-	.	NKC-Oran_clec0022.1
PTTO01002815.1	manual-annotation	Exon	327985	327791	.	-	.	NKC-Oran_clec0022.1
PTTO01002815.1	manual-annotation	Exon	326376	326221	.	-	.	NKC-Oran_clec0022.1
PTTO01002815.1	manual-annotation	Exon	325357	325250	.	-	.	NKC-Oran_clec0022.1
PTTO01000550.1	manual-annotation	Exon	1754055	1753912	.	-	.	NKC-Oran_clec0023.1
PTTO01002815.1	manual-annotation	Gene	135201	141764	.	+	.	NKC-Oran_clec0025.1
PTTO01002815.1	manual-annotation	Exon	135201	135299	.	+	.	NKC-Oran_clec0025.1
PTTO01002815.1	manual-annotation	Exon	138544	138723	.	+	.	NKC-Oran_clec0025.1
PTTO01002815.1	manual-annotation	Exon	139048	139164	.	+	.	NKC-Oran_clec0025.1
PTTO01002815.1	manual-annotation	Exon	141552	141764	.	+	.	NKC-Oran_clec0025.1
PTTO01002815.1	manual-annotation	Exon	446965	446738	.	-	.	NKC-Oran_clec0027.1
PTTO01002815.1	manual-annotation	Gene	376943	374079	.	-	.	NKC-Oran_clec0027.1
PTTO01002815.1	manual-annotation	Exon	376943	376710	.	-	.	NKC-Oran_clec0027.1
PTTO01002815.1	manual-annotation	Exon	375583	375356	.	-	.	NKC-Oran_clec0027.1
PTTO01002815.1	manual-annotation	Gene	3862	12258	.	+	.	NKC-Oran_clec0029.1
PTTO01002815.1	manual-annotation	Exon	3862	4095	.	+	.	NKC-Oran_clec0029.1
PTTO01002815.1	manual-annotation	Exon	7592	7756	.	+	.	NKC-Oran_clec0029.1
PTTO01002815.1	manual-annotation	Exon	10605	10706	.	+	.	NKC-Oran_clec0029.1
PTTO01002815.1	manual-annotation	Exon	12163	12258	.	+	.	NKC-Oran_clec0029.1
PTTO01000493.1	manual-annotation	Exon	2407356	2407222	.	-	.	NKC-Oran_clec0032.1
PTTO01000493.1	manual-annotation	Gene	179861	181944	.	+	.	NKC-Oran_clec0033.1
PTTO01000493.1	manual-annotation	Exon	179861	180235	.	+	.	NKC-Oran_clec0033.1
PTTO01000493.1	manual-annotation	Exon	181792	181944	.	+	.	NKC-Oran_clec0033.1
PTTO01000493.1	manual-annotation	Exon	1127377	1127514	.	+	.	NKC-Oran_clec0038.1
PTTO01000493.1	manual-annotation	Exon	1400420	1400271	.	-	.	NKC-Oran_clec0046.1 or clec0020.1
PTTO01002779.1	manual-annotation	Exon	32835	32987	.	+	.	NKC-Oran_clec0051.1 or clec0143.1
PTTO01002815.1	manual-annotation	Exon	983899	984006	.	+	.	NKC-Oran_clec0052.1
PTTO01000493.1	manual-annotation	Gene	55266	186239	.	+	.	NKC-Oran_clec0053.1
PTTO01000493.1	manual-annotation	Exon	55266	55418	.	+	.	NKC-Oran_clec0053.1
PTTO01000493.1	manual-annotation	Exon	186138	186239	.	+	.	NKC-Oran_clec0053.1
PTTO01002908.1	manual-annotation	Gene	749036	744873	.	-	.	NKC-Oran_clec0054.1
PTTO01002908.1	manual-annotation	Exon	749036	748917	.	-	.	NKC-Oran_clec0054.1
PTTO01002908.1	manual-annotation	Exon	747353	747177	.	-	.	NKC-Oran_clec0054.1
PTTO01002908.1	manual-annotation	Exon	745028	744873	.	-	.	NKC-Oran_clec0054.1
PTTO01000493.1	manual-annotation	Gene	1477371	1473023	.	-	.	NKC-Oran_clec0055.1
PTTO01000493.1	manual-annotation	Exon	1477371	1477222	.	-	.	NKC-Oran_clec0055.1
PTTO01000493.1	manual-annotation	Exon	1475710	1475603	.	-	.	NKC-Oran_clec0055.1
PTTO01000493.1	manual-annotation	Exon	1473154	1473023	.	-	.	NKC-Oran_clec0055.1
PTTO01002908.1	manual-annotation	Exon	337836	337967	.	+	.	NKC-Oran_clec0056.1
PTTO01000493.1	manual-annotation	Gene	2612392	2611616	.	-	.	NKC-Oran_clec0057.1
PTTO01000493.1	manual-annotation	Exon	2612392	2612270	.	-	.	NKC-Oran_clec0057.1
PTTO01000493.1	manual-annotation	Exon	2611729	2611616	.	-	.	NKC-Oran_clec0057.1
PTTO01000493.1	manual-annotation	Gene	784767	780699	.	-	.	NKC-Oran_clec0059.1
PTTO01000493.1	manual-annotation	Exon	784767	784582	.	-	.	NKC-Oran_clec0059.1
PTTO01000493.1	manual-annotation	Exon	784791	784582	.	-	.	NKC-Oran_clec0059.1
PTTO01000493.1	manual-annotation	Exon	782228	782073	.	-	.	NKC-Oran_clec0059.1
PTTO01000493.1	manual-annotation	Exon	780800	780699	.	-	.	NKC-Oran_clec0059.1
PTTO01002779.1	manual-annotation	Gene	183782	179412	.	-	.	NKC-Oran_clec0060.1
PTTO01002779.1	manual-annotation	Exon	183782	183630	.	-	.	NKC-Oran_clec0060.1
PTTO01002779.1	manual-annotation	Exon	183785	183630	.	-	.	NKC-Oran_clec0060.1
PTTO01002779.1	manual-annotation	Exon	182099	181995	.	-	.	NKC-Oran_clec0060.1
PTTO01002779.1	manual-annotation	Exon	179519	179412	.	-	.	NKC-Oran_clec0060.1
PTTO01000550.1	manual-annotation	Gene	1267024	1269495	.	+	.	NKC-Oran_clec0067.1 or clec0164.1
PTTO01000550.1	manual-annotation	Exon	1267024	1267173	.	+	.	NKC-Oran_clec0067.1 or clec0164.1
PTTO01000550.1	manual-annotation	Exon	1269412	1269495	.	+	.	NKC-Oran_clec0067.1 or clec0164.1
PTTO01000550.1	manual-annotation	Gene	1688477	1684134	.	-	.	NKC-Oran_clec0069.1
PTTO01000550.1	manual-annotation	Exon	1688477	1688331	.	-	.	NKC-Oran_clec0069.1
PTTO01000550.1	manual-annotation	Exon	1686223	1686059	.	-	.	NKC-Oran_clec0069.1
PTTO01000550.1	manual-annotation	Exon	1684244	1684134	.	-	.	NKC-Oran_clec0069.1
PTTO01002815.1	manual-annotation	Exon	1088331	1088185	.	-	.	NKC-Oran_clec0072.1
PTTO01002815.1	manual-annotation	Exon	374186	374079	.	-	.	NKC-Oran_clec0073.1
PTTO01000493.1	manual-annotation	Gene	280003	276361	.	-	.	NKC-Oran_clec0074.1
PTTO01000493.1	manual-annotation	Exon	280003	279890	.	-	.	NKC-Oran_clec0074.1
PTTO01000493.1	manual-annotation	Exon	276790	276659	.	-	.	NKC-Oran_clec0074.1
PTTO01000493.1	manual-annotation	Exon	276465	276361	.	-	.	NKC-Oran_clec0074.1
PTTO01002815.1	manual-annotation	Exon	996017	995865	.	-	.	NKC-Oran_clec0079.1
PTTO01000493.1	manual-annotation	Gene	2684757	2690414	.	+	.	NKC-Oran_clec0080.1
PTTO01000493.1	manual-annotation	Exon	2684757	2684909	.	+	.	NKC-Oran_clec0080.1
PTTO01000493.1	manual-annotation	Exon	2689006	2689191	.	+	.	NKC-Oran_clec0080.1
PTTO01000493.1	manual-annotation	Exon	2689391	2689528	.	+	.	NKC-Oran_clec0080.1
PTTO01000493.1	manual-annotation	Exon	2690295	2690414	.	+	.	NKC-Oran_clec0080.1
PTTO01000550.1	manual-annotation	Exon	1299309	1299151	.	-	.	NKC-Oran_clec0082.1
PTTO01002717.1	manual-annotation	Gene	31865	36742	.	+	.	NKC-Oran_clec0083.1
PTTO01002717.1	manual-annotation	Exon	31865	31939	.	+	.	NKC-Oran_clec0083.1
PTTO01002717.1	manual-annotation	Exon	31936	32073	.	+	.	NKC-Oran_clec0083.1
PTTO01002717.1	manual-annotation	Exon	32073	32168	.	+	.	NKC-Oran_clec0083.1
PTTO01002717.1	manual-annotation	Exon	36316	36483	.	+	.	NKC-Oran_clec0083.1
PTTO01002717.1	manual-annotation	Exon	36644	36742	.	+	.	NKC-Oran_clec0083.1
PTTO01002815.1	manual-annotation	Exon	840836	840994	.	+	.	NKC-Oran_clec0088.1
PTTO01000550.1	manual-annotation	Gene	1417062	1421425	.	+	.	NKC-Oran_clec0089.1
PTTO01000550.1	manual-annotation	Exon	1417062	1417208	.	+	.	NKC-Oran_clec0089.1
PTTO01000550.1	manual-annotation	Exon	1419666	1419752	.	+	.	NKC-Oran_clec0089.1
PTTO01000550.1	manual-annotation	Exon	1420861	1421028	.	+	.	NKC-Oran_clec0089.1
PTTO01000550.1	manual-annotation	Exon	1421255	1421425	.	+	.	NKC-Oran_clec0089.1
PTTO01000493.1	manual-annotation	Gene	402062	399592	.	-	.	NKC-Oran_clec0092.1
PTTO01000493.1	manual-annotation	Exon	402062	401892	.	-	.	NKC-Oran_clec0092.1
PTTO01000493.1	manual-annotation	Exon	399747	399592	.	-	.	NKC-Oran_clec0092.1
PTTO01002815.1	manual-annotation	Exon	814968	815177	.	+	.	NKC-Oran_clec0093.1
PTTO01002908.1	manual-annotation	Gene	83389	79299	.	-	.	NKC-Oran_clec0096.1
PTTO01002908.1	manual-annotation	Exon	83389	83192	.	-	.	NKC-Oran_clec0096.1
PTTO01002908.1	manual-annotation	Exon	81117	81040	.	-	.	NKC-Oran_clec0096.1
PTTO01002908.1	manual-annotation	Exon	80836	80669	.	-	.	NKC-Oran_clec0096.1
PTTO01002908.1	manual-annotation	Exon	79406	79299	.	-	.	NKC-Oran_clec0096.1
PTTO01002815.1	manual-annotation	Gene	52835	55418	.	+	.	NKC-Oran_clec0097.1
PTTO01002815.1	manual-annotation	Exon	52835	53026	.	+	.	NKC-Oran_clec0097.1
PTTO01002815.1	manual-annotation	Exon	55266	55418	.	+	.	NKC-Oran_clec0097.1
PTTO01002908.1	manual-annotation	Gene	337824	338426	.	+	.	NKC-Oran_clec0098.1
PTTO01002908.1	manual-annotation	Exon	337824	338000	.	+	.	NKC-Oran_clec0098.1
PTTO01002908.1	manual-annotation	Exon	338161	338256	.	+	.	NKC-Oran_clec0098.1
PTTO01002908.1	manual-annotation	Exon	338331	338426	.	+	.	NKC-Oran_clec0098.1
PTTO01002908.1	manual-annotation	Gene	307829	332221	.	+	.	NKC-Oran_clec0099.1
PTTO01002908.1	manual-annotation	Exon	307829	307981	.	+	.	NKC-Oran_clec0099.1
PTTO01002908.1	manual-annotation	Exon	331159	331356	.	+	.	NKC-Oran_clec0099.1
PTTO01002908.1	manual-annotation	Exon	332114	332221	.	+	.	NKC-Oran_clec0099.1
PTTO01002779.1	manual-annotation	Gene	205928	205341	.	-	.	NKC-Oran_clec0100.1
PTTO01002779.1	manual-annotation	Exon	205928	205848	.	-	.	NKC-Oran_clec0100.1
PTTO01002779.1	manual-annotation	Exon	205448	205341	.	-	.	NKC-Oran_clec0100.1
PTTO01002815.1	manual-annotation	Exon	298774	298583	.	-	.	NKC-Oran_clec0102.1
PTTO01002815.1	manual-annotation	Gene	869276	875710	.	+	.	NKC-Oran_clec0106.1
PTTO01002815.1	manual-annotation	Exon	869276	869374	.	+	.	NKC-Oran_clec0106.1
PTTO01002815.1	manual-annotation	Exon	869373	869693	.	+	.	NKC-Oran_clec0106.1
PTTO01002815.1	manual-annotation	Exon	870937	871068	.	+	.	NKC-Oran_clec0106.1
PTTO01002815.1	manual-annotation	Exon	875600	875710	.	+	.	NKC-Oran_clec0106.1
PTTO01000493.1	manual-annotation	Gene	2753057	2751585	.	-	.	NKC-Oran_clec0107.1
PTTO01000493.1	manual-annotation	Exon	2753057	2752974	.	-	.	NKC-Oran_clec0107.1
PTTO01000493.1	manual-annotation	Exon	2751737	2751585	.	-	.	NKC-Oran_clec0107.1
PTTO01000493.1	manual-annotation	Gene	1271157	1263561	.	-	.	NKC-Oran_clec0109.1
PTTO01000493.1	manual-annotation	Exon	1271157	1270987	.	-	.	NKC-Oran_clec0109.1
PTTO01000493.1	manual-annotation	Exon	1267144	1267028	.	-	.	NKC-Oran_clec0109.1
PTTO01000493.1	manual-annotation	Exon	1266668	1266516	.	-	.	NKC-Oran_clec0109.1
PTTO01000493.1	manual-annotation	Exon	1263665	1263561	.	-	.	NKC-Oran_clec0109.1
PTTO01002779.1	manual-annotation	Gene	412403	411451	.	+	.	NKC-Oran_clec0111.1
PTTO01002779.1	manual-annotation	Exon	412403	412317	.	+	.	NKC-Oran_clec0111.1
PTTO01002779.1	manual-annotation	Exon	411603	411451	.	+	.	NKC-Oran_clec0111.1
PTTO01002908.1	manual-annotation	Gene	609032	606687	.	-	.	NKC-Oran_clec0115.1 or 112
PTTO01002908.1	manual-annotation	Exon	609032	608877	.	-	.	NKC-Oran_clec0115.1 or 112
PTTO01002908.1	manual-annotation	Exon	606800	606687	.	-	.	NKC-Oran_clec0115.1 or 112
PTTO01002815.1	manual-annotation	Exon	761789	762001	.	+	.	NKC-Oran_clec0121.1
PTTO01002908.1	manual-annotation	Exon	330191	330394	.	+	.	NKC-Oran_clec0122.1
PTTO01002779.1	manual-annotation	Gene	243285	240459	.	-	.	NKC-Oran_clec0124.1
PTTO01002779.1	manual-annotation	Exon	243285	243166	.	-	.	NKC-Oran_clec0124.1
PTTO01002779.1	manual-annotation	Exon	241556	241332	.	-	.	NKC-Oran_clec0124.1
PTTO01002779.1	manual-annotation	Exon	240617	240459	.	-	.	NKC-Oran_clec0124.1
PTTO01002815.1	manual-annotation	Gene	21520	27977	.	+	.	NKC-Oran_clec0130.1
PTTO01002815.1	manual-annotation	Exon	21520	21669	.	+	.	NKC-Oran_clec0130.1
PTTO01002815.1	manual-annotation	Exon	27879	27977	.	+	.	NKC-Oran_clec0130.1
PTTO01000493.1	manual-annotation	Exon	1631559	1631672	.	+	.	NKC-Oran_clec0137.1
PTTO01002908.1	manual-annotation	Exon	587856	587942	.	+	.	NKC-Oran_clec0138.1
PTTO01002717.1	manual-annotation	Gene	406536	404879	.	-	.	NKC-Oran_clec0141.1
PTTO01002717.1	manual-annotation	Exon	406536	406387	.	-	.	NKC-Oran_clec0141.1
PTTO01002717.1	manual-annotation	Exon	404962	404879	.	-	.	NKC-Oran_clec0141.1
PTTO01002779.1	manual-annotation	Exon	218916	218776	.	-	.	NKC-Oran_clec0145.1
PTTO01002908.1	manual-annotation	Gene	675699	679006	.	+	.	NKC-Oran_clec0147.1
PTTO01002908.1	manual-annotation	Exon	675699	675791	.	+	.	NKC-Oran_clec0147.1
PTTO01002908.1	manual-annotation	Exon	676641	676760	.	+	.	NKC-Oran_clec0147.1
PTTO01002908.1	manual-annotation	Exon	678017	678094	.	+	.	NKC-Oran_clec0147.1
PTTO01002908.1	manual-annotation	Exon	678091	678180	.	+	.	NKC-Oran_clec0147.1
PTTO01002908.1	manual-annotation	Exon	678908	679006	.	+	.	NKC-Oran_clec0147.1
PTTO01002815.1	manual-annotation	Gene	321975	322378	.	+	.	NKC-Oran_clec0153.1 or clec0034.1
PTTO01002815.1	manual-annotation	Exon	321975	322124	.	+	.	NKC-Oran_clec0153.1 or clec0034.1
PTTO01002815.1	manual-annotation	Exon	322205	322378	.	+	.	NKC-Oran_clec0153.1 or clec0034.1
PTTO01000493.1	manual-annotation	Gene	1427339	1425232	.	-	.	NKC-Oran_clec0154.1
PTTO01000493.1	manual-annotation	Exon	1427339	1427190	.	-	.	NKC-Oran_clec0154.1
PTTO01000493.1	manual-annotation	Exon	1425369	1425232	.	-	.	NKC-Oran_clec0154.1
PTTO01000493.1	manual-annotation	Exon	1371779	1371621	.	-	.	NKC-Oran_clec0155.1
PTTO01000493.1	manual-annotation	Gene	744552	742240	.	-	.	NKC-Oran_clec0156.1
PTTO01000493.1	manual-annotation	Exon	744552	744403	.	-	.	NKC-Oran_clec0156.1
PTTO01000493.1	manual-annotation	Exon	742341	742240	.	-	.	NKC-Oran_clec0156.1
PTTO01003389.1	manual-annotation	Gene	12291	3952	.	-	.	NKC-Oran_clec0158.1 or 128
PTTO01003389.1	manual-annotation	Exon	12291	12109	.	-	.	NKC-Oran_clec0158.1 or 128
PTTO01003389.1	manual-annotation	Exon	11008	10808	.	-	.	NKC-Oran_clec0158.1 or 128
PTTO01003389.1	manual-annotation	Exon	8032	7919	.	-	.	NKC-Oran_clec0158.1 or 128
PTTO01003389.1	manual-annotation	Exon	7494	7327	.	-	.	NKC-Oran_clec0158.1 or 128
PTTO01003389.1	manual-annotation	Exon	6232	6128	.	-	.	NKC-Oran_clec0158.1 or 128
PTTO01003389.1	manual-annotation	Exon	4071	3952	.	-	.	NKC-Oran_clec0158.1 or 128
PTTO01002779.1	manual-annotation	Exon	114966	114814	.	-	.	NKC-Oran_clec0159.1
PTTO01000493.1	manual-annotation	Gene	1147508	1151488	.	+	.	NKC-Oran_clec0163.1
PTTO01000493.1	manual-annotation	Exon	1147508	1147672	.	+	.	NKC-Oran_clec0163.1
PTTO01000493.1	manual-annotation	Exon	1148659	1148811	.	+	.	NKC-Oran_clec0163.1
PTTO01000493.1	manual-annotation	Exon	1150242	1150346	.	+	.	NKC-Oran_clec0163.1
PTTO01000493.1	manual-annotation	Exon	1151390	1151488	.	+	.	NKC-Oran_clec0163.1
PTTO01002717.1	manual-annotation	Gene	255823	249977	.	-	.	NKC-Oran_clec0182.1
PTTO01002717.1	manual-annotation	Exon	255823	255452	.	-	.	NKC-Oran_clec0182.1
PTTO01002717.1	manual-annotation	Exon	250096	249977	.	-	.	NKC-Oran_clec0182.1
PTTO01002717.1	manual-annotation	Gene	79031	82976	.	+	.	NKC-Oran_clec0187.1
PTTO01002717.1	manual-annotation	Exon	79031	79183	.	+	.	NKC-Oran_clec0187.1
PTTO01002717.1	manual-annotation	Exon	82677	82976	.	+	.	NKC-Oran_clec0187.1
PTTO01002717.1	manual-annotation	Gene	386132	379842	.	-	.	NKC-Oran_clec0191.1
PTTO01002717.1	manual-annotation	Exon	386132	385887	.	-	.	NKC-Oran_clec0191.1
PTTO01002717.1	manual-annotation	Exon	385268	385134	.	-	.	NKC-Oran_clec0191.1
PTTO01002717.1	manual-annotation	Exon	382655	382491	.	-	.	NKC-Oran_clec0191.1
PTTO01002717.1	manual-annotation	Exon	380024	379842	.	-	.	NKC-Oran_clec0191.1
PTTO01002717.1	manual-annotation	Gene	498181	503941	.	+	.	NKC-Oran_clec0193.1
PTTO01002717.1	manual-annotation	Exon	498181	498291	.	+	.	NKC-Oran_clec0193.1
PTTO01002717.1	manual-annotation	Exon	499803	499907	.	+	.	NKC-Oran_clec0193.1
PTTO01002717.1	manual-annotation	Exon	502518	502667	.	+	.	NKC-Oran_clec0193.1
PTTO01002717.1	manual-annotation	Exon	503816	503941	.	+	.	NKC-Oran_clec0193.1
PTTO01002717.1	manual-annotation	Gene	532780	527672	.	-	.	NKC-Oran_clec0195.1
PTTO01002717.1	manual-annotation	Exon	532780	532682	.	-	.	NKC-Oran_clec0195.1
PTTO01002717.1	manual-annotation	Exon	527854	527672	.	-	.	NKC-Oran_clec0195.1
PTTO01000493.1	manual-annotation	Gene	402023	376663	.	-	.	NKC-Oran_clec0206.1
PTTO01000493.1	manual-annotation	Exon	402023	401892	.	-	.	NKC-Oran_clec0206.1
PTTO01000493.1	manual-annotation	Exon	377841	377644	.	-	.	NKC-Oran_clec0206.1
PTTO01000493.1	manual-annotation	Exon	376785	376663	.	-	.	NKC-Oran_clec0206.1
PTTO01000493.1	manual-annotation	Gene	969796	974250	.	+	.	NKC-Oran_clec0221.1
PTTO01000493.1	manual-annotation	Exon	969796	969951	.	+	.	NKC-Oran_clec0221.1
PTTO01000493.1	manual-annotation	Exon	974128	974250	.	+	.	NKC-Oran_clec0221.1
PTTO01002908.1	manual-annotation	Gene	583298	589468	.	+	.	NKC-Oran_clec0265.1
PTTO01002908.1	manual-annotation	Exon	583298	583759	.	+	.	NKC-Oran_clec0265.1
PTTO01002908.1	manual-annotation	Exon	584530	584670	.	+	.	NKC-Oran_clec0265.1
PTTO01002908.1	manual-annotation	Exon	588199	588303	.	+	.	NKC-Oran_clec0265.1
PTTO01002908.1	manual-annotation	Exon	589361	589468	.	+	.	NKC-Oran_clec0265.1
PTTO01002908.1	manual-annotation	Gene	354687	358800	.	+	.	NKC-Oran_clec0266.1
PTTO01002908.1	manual-annotation	Exon	354687	354785	.	+	.	NKC-Oran_clec0266.1
PTTO01002908.1	manual-annotation	Exon	357023	357181	.	+	.	NKC-Oran_clec0266.1
PTTO01002908.1	manual-annotation	Exon	358708	358800	.	+	.	NKC-Oran_clec0266.1
PTTO01002908.1	manual-annotation	Gene	98511	104519	.	+	.	NKC-Oran_clec0272.1
PTTO01002908.1	manual-annotation	Exon	98511	98888	.	+	.	NKC-Oran_clec0272.1
PTTO01002908.1	manual-annotation	Exon	99627	99779	.	+	.	NKC-Oran_clec0272.1
PTTO01002908.1	manual-annotation	Exon	102884	103120	.	+	.	NKC-Oran_clec0272.1
PTTO01002908.1	manual-annotation	Exon	103281	103385	.	+	.	NKC-Oran_clec0272.1
PTTO01002908.1	manual-annotation	Exon	104436	104519	.	+	.	NKC-Oran_clec0272.1
PTTO01002779.1	manual-annotation	Gene	441234	434867	.	-	.	NKC-Oran_clec0288.1
PTTO01002779.1	manual-annotation	Exon	441234	441139	.	-	.	NKC-Oran_clec0288.1
PTTO01002779.1	manual-annotation	Exon	439541	439443	.	-	.	NKC-Oran_clec0288.1
PTTO01002779.1	manual-annotation	Exon	437494	437189	.	-	.	NKC-Oran_clec0288.1
PTTO01002779.1	manual-annotation	Exon	435900	435772	.	-	.	NKC-Oran_clec0288.1
PTTO01002779.1	manual-annotation	Exon	434941	434867	.	-	.	NKC-Oran_clec0288.1
PTTO01001051.1	manual-annotation	Gene	19012865	19015007	.	+	.	NKC-Oran_CLEC11A
PTTO01001051.1	manual-annotation	Exon	19012865	19013326	.	+	.	NKC-Oran_CLEC11A
PTTO01001051.1	manual-annotation	Exon	19013916	19014110	.	+	.	NKC-Oran_CLEC11A
PTTO01001051.1	manual-annotation	Exon	19014555	19015007	.	+	.	NKC-Oran_CLEC11A
PTTO01001883.1	manual-annotation	Gene	178141	453535	.	+	.	NKC-Oran_CLEC16A
PTTO01001883.1	manual-annotation	Exon	178141	178221	.	+	.	NKC-Oran_CLEC16A
PTTO01001883.1	manual-annotation	Exon	197221	197352	.	+	.	NKC-Oran_CLEC16A
PTTO01001883.1	manual-annotation	Exon	201688	201822	.	+	.	NKC-Oran_CLEC16A
PTTO01001883.1	manual-annotation	Exon	206107	206253	.	+	.	NKC-Oran_CLEC16A
PTTO01001883.1	manual-annotation	Exon	216914	217030	.	+	.	NKC-Oran_CLEC16A
PTTO01001883.1	manual-annotation	Exon	219484	219609	.	+	.	NKC-Oran_CLEC16A
PTTO01001883.1	manual-annotation	Exon	220604	220777	.	+	.	NKC-Oran_CLEC16A
PTTO01001883.1	manual-annotation	Exon	229546	229659	.	+	.	NKC-Oran_CLEC16A
PTTO01001883.1	manual-annotation	Exon	255210	255437	.	+	.	NKC-Oran_CLEC16A
PTTO01001883.1	manual-annotation	Exon	273289	273447	.	+	.	NKC-Oran_CLEC16A
PTTO01001883.1	manual-annotation	Exon	278688	278798	.	+	.	NKC-Oran_CLEC16A
PTTO01001883.1	manual-annotation	Exon	295712	295834	.	+	.	NKC-Oran_CLEC16A
PTTO01001883.1	manual-annotation	Exon	303841	303969	.	+	.	NKC-Oran_CLEC16A
PTTO01001883.1	manual-annotation	Exon	307877	308008	.	+	.	NKC-Oran_CLEC16A
PTTO01001883.1	manual-annotation	Exon	316453	316578	.	+	.	NKC-Oran_CLEC16A
PTTO01001883.1	manual-annotation	Exon	375382	375534	.	+	.	NKC-Oran_CLEC16A
PTTO01001883.1	manual-annotation	Exon	376483	376719	.	+	.	NKC-Oran_CLEC16A
PTTO01001883.1	manual-annotation	Exon	382102	382272	.	+	.	NKC-Oran_CLEC16A
PTTO01001883.1	manual-annotation	Exon	453176	453535	.	+	.	NKC-Oran_CLEC16A
PTTO01004399.1	manual-annotation	Exon	1289	1194	.	-	.	NKC-Oran_CLEC17A
PTTO01000332.1	manual-annotation	Gene	2476083	2465672	.	-	.	NKC-Oran_CLEC19A
PTTO01000332.1	manual-annotation	Exon	2476083	2475928	.	-	.	NKC-Oran_CLEC19A
PTTO01000332.1	manual-annotation	Exon	2469387	2469283	.	-	.	NKC-Oran_CLEC19A
PTTO01000332.1	manual-annotation	Exon	2466669	2466529	.	-	.	NKC-Oran_CLEC19A
PTTO01000332.1	manual-annotation	Exon	2465752	2465672	.	-	.	NKC-Oran_CLEC19A
PTTO01002815.1	manual-annotation	Gene	193161	199905	.	+	.	NKC-Oran_CLEC1A
PTTO01002815.1	manual-annotation	Exon	193161	193343	.	+	.	NKC-Oran_CLEC1A
PTTO01002815.1	manual-annotation	Exon	194951	195124	.	+	.	NKC-Oran_CLEC1A
PTTO01002815.1	manual-annotation	Exon	198908	199027	.	+	.	NKC-Oran_CLEC1A
PTTO01002815.1	manual-annotation	Exon	199645	199905	.	+	.	NKC-Oran_CLEC1A
PTTO01002261.1	manual-annotation	Gene	12190291	12193937	.	+	.	NKC-Oran_CLEC20A
PTTO01002261.1	manual-annotation	Exon	12190291	12190782	.	+	.	NKC-Oran_CLEC20A
PTTO01002261.1	manual-annotation	Exon	12192609	12192977	.	+	.	NKC-Oran_CLEC20A
PTTO01002261.1	manual-annotation	Exon	12193662	12193937	.	+	.	NKC-Oran_CLEC20A
PTTO01003253.1	manual-annotation	Gene	273153	262990	.	-	.	NKC-Oran_CLEC2L
PTTO01003253.1	manual-annotation	Exon	273153	272932	.	-	.	NKC-Oran_CLEC2L
PTTO01003253.1	manual-annotation	Exon	265475	265302	.	-	.	NKC-Oran_CLEC2L
PTTO01003253.1	manual-annotation	Exon	264978	264877	.	-	.	NKC-Oran_CLEC2L
PTTO01003253.1	manual-annotation	Exon	263115	262990	.	-	.	NKC-Oran_CLEC2L
PTTO01003849.1	manual-annotation	Gene	487873	484954	.	-	.	NKC-Oran_CLEC3A
PTTO01003849.1	manual-annotation	Exon	487873	487790	.	-	.	NKC-Oran_CLEC3A
PTTO01003849.1	manual-annotation	Exon	485352	484954	.	-	.	NKC-Oran_CLEC3A
PTTO01004519.1	manual-annotation	Exon	5721624	5721223	.	-	.	NKC-Oran_CLEC3B
PTTO01004390.1	manual-annotation	Gene	3457290	3462420	.	+	.	NKC-Oran_CLEC4E
PTTO01004390.1	manual-annotation	Exon	3457290	3457370	.	+	.	NKC-Oran_CLEC4E
PTTO01004390.1	manual-annotation	Exon	3460344	3460487	.	+	.	NKC-Oran_CLEC4E
PTTO01004390.1	manual-annotation	Exon	3461450	3461563	.	+	.	NKC-Oran_CLEC4E
PTTO01004390.1	manual-annotation	Exon	3462250	3462420	.	+	.	NKC-Oran_CLEC4E
PTTO01002815.1	manual-annotation	Gene	163683	171998	.	+	.	NKC-Oran_CLEC7A
PTTO01002815.1	manual-annotation	Exon	163683	163763	.	+	.	NKC-Oran_CLEC7A
PTTO01002815.1	manual-annotation	Exon	166211	166303	.	+	.	NKC-Oran_CLEC7A
PTTO01002815.1	manual-annotation	Exon	167592	167747	.	+	.	NKC-Oran_CLEC7A
PTTO01002815.1	manual-annotation	Exon	168993	169163	.	+	.	NKC-Oran_CLEC7A
PTTO01002815.1	manual-annotation	Exon	170227	170343	.	+	.	NKC-Oran_CLEC7A
PTTO01002815.1	manual-annotation	Exon	171879	171998	.	+	.	NKC-Oran_CLEC7A
PTTO01002815.1	manual-annotation	Gene	230573	207392	.	-	.	NKC-Oran_CLEC9A
PTTO01002815.1	manual-annotation	Exon	230573	230361	.	-	.	NKC-Oran_CLEC9A
PTTO01002815.1	manual-annotation	Exon	225753	225613	.	-	.	NKC-Oran_CLEC9A
PTTO01002815.1	manual-annotation	Exon	219410	219279	.	-	.	NKC-Oran_CLEC9A
PTTO01002815.1	manual-annotation	Exon	218367	218200	.	-	.	NKC-Oran_CLEC9A
PTTO01002815.1	manual-annotation	Exon	212429	212301	.	-	.	NKC-Oran_CLEC9A
PTTO01002815.1	manual-annotation	Exon	207541	207392	.	-	.	NKC-Oran_CLEC9A
PTTO01001319.1	manual-annotation	Gene	14657	20967	.	+	.	NKC-Oran_XM_001511987.5-PREDICTED:-Ornithorhynchus-anatinus-C-type-lectin-domain-family-4-member-G-like-LOC100081208-transcript-variant-X1-mRNA
PTTO01001319.1	manual-annotation	Exon	14657	14754	.	+	.	NKC-Oran_XM_001511987.5-PREDICTED:-Ornithorhynchus-anatinus-C-type-lectin-domain-family-4-member-G-like-LOC100081208-transcript-variant-X1-mRNA
PTTO01001319.1	manual-annotation	Exon	15193	15283	.	+	.	NKC-Oran_XM_001511987.5-PREDICTED:-Ornithorhynchus-anatinus-C-type-lectin-domain-family-4-member-G-like-LOC100081208-transcript-variant-X1-mRNA
PTTO01001319.1	manual-annotation	Exon	15543	15605	.	+	.	NKC-Oran_XM_001511987.5-PREDICTED:-Ornithorhynchus-anatinus-C-type-lectin-domain-family-4-member-G-like-LOC100081208-transcript-variant-X1-mRNA
PTTO01001319.1	manual-annotation	Exon	17458	17521	.	+	.	NKC-Oran_XM_001511987.5-PREDICTED:-Ornithorhynchus-anatinus-C-type-lectin-domain-family-4-member-G-like-LOC100081208-transcript-variant-X1-mRNA
PTTO01001319.1	manual-annotation	Exon	17734	17829	.	+	.	NKC-Oran_XM_001511987.5-PREDICTED:-Ornithorhynchus-anatinus-C-type-lectin-domain-family-4-member-G-like-LOC100081208-transcript-variant-X1-mRNA
PTTO01001319.1	manual-annotation	Exon	19119	19266	.	+	.	NKC-Oran_XM_001511987.5-PREDICTED:-Ornithorhynchus-anatinus-C-type-lectin-domain-family-4-member-G-like-LOC100081208-transcript-variant-X1-mRNA
PTTO01001319.1	manual-annotation	Exon	20104	20223	.	+	.	NKC-Oran_XM_001511987.5-PREDICTED:-Ornithorhynchus-anatinus-C-type-lectin-domain-family-4-member-G-like-LOC100081208-transcript-variant-X1-mRNA
PTTO01001319.1	manual-annotation	Exon	20553	20967	.	+	.	NKC-Oran_XM_001511987.5-PREDICTED:-Ornithorhynchus-anatinus-C-type-lectin-domain-family-4-member-G-like-LOC100081208-transcript-variant-X1-mRNA
PTTO01002473.1	manual-annotation	Gene	5997561	5982525	.	-	.	NKC-Oran_XM_007664318.4-PREDICTED:-Ornithorhynchus-anatinus-C-type-lectin-domain-family-18-member-A-like-LOC100088631-transcript-variant-X1-mRNA
PTTO01002473.1	manual-annotation	Exon	5997561	5996835	.	-	.	NKC-Oran_XM_007664318.4-PREDICTED:-Ornithorhynchus-anatinus-C-type-lectin-domain-family-18-member-A-like-LOC100088631-transcript-variant-X1-mRNA
PTTO01002473.1	manual-annotation	Exon	5995582	5995474	.	-	.	NKC-Oran_XM_007664318.4-PREDICTED:-Ornithorhynchus-anatinus-C-type-lectin-domain-family-18-member-A-like-LOC100088631-transcript-variant-X1-mRNA
PTTO01002473.1	manual-annotation	Exon	5989524	5989291	.	-	.	NKC-Oran_XM_007664318.4-PREDICTED:-Ornithorhynchus-anatinus-C-type-lectin-domain-family-18-member-A-like-LOC100088631-transcript-variant-X1-mRNA
PTTO01002473.1	manual-annotation	Exon	5987972	5987873	.	-	.	NKC-Oran_XM_007664318.4-PREDICTED:-Ornithorhynchus-anatinus-C-type-lectin-domain-family-18-member-A-like-LOC100088631-transcript-variant-X1-mRNA
PTTO01002473.1	manual-annotation	Exon	5987252	5987123	.	-	.	NKC-Oran_XM_007664318.4-PREDICTED:-Ornithorhynchus-anatinus-C-type-lectin-domain-family-18-member-A-like-LOC100088631-transcript-variant-X1-mRNA
PTTO01002473.1	manual-annotation	Exon	5986984	5986876	.	-	.	NKC-Oran_XM_007664318.4-PREDICTED:-Ornithorhynchus-anatinus-C-type-lectin-domain-family-18-member-A-like-LOC100088631-transcript-variant-X1-mRNA
PTTO01002473.1	manual-annotation	Exon	5986427	5986333	.	-	.	NKC-Oran_XM_007664318.4-PREDICTED:-Ornithorhynchus-anatinus-C-type-lectin-domain-family-18-member-A-like-LOC100088631-transcript-variant-X1-mRNA
PTTO01002473.1	manual-annotation	Exon	5986065	5985951	.	-	.	NKC-Oran_XM_007664318.4-PREDICTED:-Ornithorhynchus-anatinus-C-type-lectin-domain-family-18-member-A-like-LOC100088631-transcript-variant-X1-mRNA
PTTO01002473.1	manual-annotation	Exon	5985122	5984988	.	-	.	NKC-Oran_XM_007664318.4-PREDICTED:-Ornithorhynchus-anatinus-C-type-lectin-domain-family-18-member-A-like-LOC100088631-transcript-variant-X1-mRNA
PTTO01002473.1	manual-annotation	Exon	5984582	5984475	.	-	.	NKC-Oran_XM_007664318.4-PREDICTED:-Ornithorhynchus-anatinus-C-type-lectin-domain-family-18-member-A-like-LOC100088631-transcript-variant-X1-mRNA
PTTO01002473.1	manual-annotation	Exon	5984323	5984227	.	-	.	NKC-Oran_XM_007664318.4-PREDICTED:-Ornithorhynchus-anatinus-C-type-lectin-domain-family-18-member-A-like-LOC100088631-transcript-variant-X1-mRNA
PTTO01002473.1	manual-annotation	Exon	5983694	5982525	.	-	.	NKC-Oran_XM_007664318.4-PREDICTED:-Ornithorhynchus-anatinus-C-type-lectin-domain-family-18-member-A-like-LOC100088631-transcript-variant-X1-mRNA
PTTO01004554.1	manual-annotation	Gene	536846	544960	.	+	.	NKC-Oran_XM_029049764.2-PREDICTED:-Ornithorhynchus-anatinus-C-type-lectin-domain-family-4-member-G-like-LOC103167973-mRNA
PTTO01004554.1	manual-annotation	Exon	536846	537191	.	+	.	NKC-Oran_XM_029049764.2-PREDICTED:-Ornithorhynchus-anatinus-C-type-lectin-domain-family-4-member-G-like-LOC103167973-mRNA
PTTO01004554.1	manual-annotation	Exon	537768	537877	.	+	.	NKC-Oran_XM_029049764.2-PREDICTED:-Ornithorhynchus-anatinus-C-type-lectin-domain-family-4-member-G-like-LOC103167973-mRNA
PTTO01004554.1	manual-annotation	Exon	539638	539703	.	+	.	NKC-Oran_XM_029049764.2-PREDICTED:-Ornithorhynchus-anatinus-C-type-lectin-domain-family-4-member-G-like-LOC103167973-mRNA
PTTO01004554.1	manual-annotation	Exon	540529	540700	.	+	.	NKC-Oran_XM_029049764.2-PREDICTED:-Ornithorhynchus-anatinus-C-type-lectin-domain-family-4-member-G-like-LOC103167973-mRNA
PTTO01004554.1	manual-annotation	Exon	541209	541275	.	+	.	NKC-Oran_XM_029049764.2-PREDICTED:-Ornithorhynchus-anatinus-C-type-lectin-domain-family-4-member-G-like-LOC103167973-mRNA
PTTO01004554.1	manual-annotation	Exon	541532	541623	.	+	.	NKC-Oran_XM_029049764.2-PREDICTED:-Ornithorhynchus-anatinus-C-type-lectin-domain-family-4-member-G-like-LOC103167973-mRNA
PTTO01004554.1	manual-annotation	Exon	542201	542353	.	+	.	NKC-Oran_XM_029049764.2-PREDICTED:-Ornithorhynchus-anatinus-C-type-lectin-domain-family-4-member-G-like-LOC103167973-mRNA
PTTO01004554.1	manual-annotation	Exon	542446	542551	.	+	.	NKC-Oran_XM_029049764.2-PREDICTED:-Ornithorhynchus-anatinus-C-type-lectin-domain-family-4-member-G-like-LOC103167973-mRNA
PTTO01004554.1	manual-annotation	Exon	544018	544960	.	+	.	NKC-Oran_XM_029049764.2-PREDICTED:-Ornithorhynchus-anatinus-C-type-lectin-domain-family-4-member-G-like-LOC103167973-mRNA
PTTO01004390.1	manual-annotation	Gene	3482786	3477005	.	-	.	NKC-Oran_XM_029054242.2-PREDICTED:-Ornithorhynchus-anatinus-C-type-lectin-domain-family-4-member-A-like-LOC103168260-transcript-variant-X2-mRNA
PTTO01004390.1	manual-annotation	Exon	3482786	3482601	.	-	.	NKC-Oran_XM_029054242.2-PREDICTED:-Ornithorhynchus-anatinus-C-type-lectin-domain-family-4-member-A-like-LOC103168260-transcript-variant-X2-mRNA
PTTO01004390.1	manual-annotation	Exon	3481766	3481642	.	-	.	NKC-Oran_XM_029054242.2-PREDICTED:-Ornithorhynchus-anatinus-C-type-lectin-domain-family-4-member-A-like-LOC103168260-transcript-variant-X2-mRNA
PTTO01004390.1	manual-annotation	Exon	3480386	3480283	.	-	.	NKC-Oran_XM_029054242.2-PREDICTED:-Ornithorhynchus-anatinus-C-type-lectin-domain-family-4-member-A-like-LOC103168260-transcript-variant-X2-mRNA
PTTO01004390.1	manual-annotation	Exon	3478934	3478780	.	-	.	NKC-Oran_XM_029054242.2-PREDICTED:-Ornithorhynchus-anatinus-C-type-lectin-domain-family-4-member-A-like-LOC103168260-transcript-variant-X2-mRNA
PTTO01004390.1	manual-annotation	Exon	3478500	3478382	.	-	.	NKC-Oran_XM_029054242.2-PREDICTED:-Ornithorhynchus-anatinus-C-type-lectin-domain-family-4-member-A-like-LOC103168260-transcript-variant-X2-mRNA
PTTO01004390.1	manual-annotation	Exon	3477950	3477005	.	-	.	NKC-Oran_XM_029054242.2-PREDICTED:-Ornithorhynchus-anatinus-C-type-lectin-domain-family-4-member-A-like-LOC103168260-transcript-variant-X2-mRNA
PTTO01004390.1	manual-annotation	Gene	3469598	3464840	.	-	.	NKC-Oran_XM_029054474.2-PREDICTED:-Ornithorhynchus-anatinus-C-type-lectin-domain-family-4-member-D-like-LOC103169244-transcript-variant-X1-mRNA
PTTO01004390.1	manual-annotation	Exon	3469598	3469379	.	-	.	NKC-Oran_XM_029054474.2-PREDICTED:-Ornithorhynchus-anatinus-C-type-lectin-domain-family-4-member-D-like-LOC103169244-transcript-variant-X1-mRNA
PTTO01004390.1	manual-annotation	Exon	3469076	3468940	.	-	.	NKC-Oran_XM_029054474.2-PREDICTED:-Ornithorhynchus-anatinus-C-type-lectin-domain-family-4-member-D-like-LOC103169244-transcript-variant-X1-mRNA
PTTO01004390.1	manual-annotation	Exon	3468400	3468297	.	-	.	NKC-Oran_XM_029054474.2-PREDICTED:-Ornithorhynchus-anatinus-C-type-lectin-domain-family-4-member-D-like-LOC103169244-transcript-variant-X1-mRNA
PTTO01004390.1	manual-annotation	Exon	3467502	3467349	.	-	.	NKC-Oran_XM_029054474.2-PREDICTED:-Ornithorhynchus-anatinus-C-type-lectin-domain-family-4-member-D-like-LOC103169244-transcript-variant-X1-mRNA
PTTO01004390.1	manual-annotation	Exon	3466531	3466412	.	-	.	NKC-Oran_XM_029054474.2-PREDICTED:-Ornithorhynchus-anatinus-C-type-lectin-domain-family-4-member-D-like-LOC103169244-transcript-variant-X1-mRNA
PTTO01004390.1	manual-annotation	Exon	3465176	3464840	.	-	.	NKC-Oran_XM_029054474.2-PREDICTED:-Ornithorhynchus-anatinus-C-type-lectin-domain-family-4-member-D-like-LOC103169244-transcript-variant-X1-mRNA
PTTO01003925.1	manual-annotation	Gene	38232	56713	.	+	.	NKC-Oran_XM_029057532.2-PREDICTED:-Ornithorhynchus-anatinus-C-type-lectin-domain-family-6-member-A-like-LOC107547785-transcript-variant-X1-mRNA
PTTO01003925.1	manual-annotation	Exon	38232	38335	.	+	.	NKC-Oran_XM_029057532.2-PREDICTED:-Ornithorhynchus-anatinus-C-type-lectin-domain-family-6-member-A-like-LOC107547785-transcript-variant-X1-mRNA
PTTO01003925.1	manual-annotation	Exon	40026	40121	.	+	.	NKC-Oran_XM_029057532.2-PREDICTED:-Ornithorhynchus-anatinus-C-type-lectin-domain-family-6-member-A-like-LOC107547785-transcript-variant-X1-mRNA
PTTO01003925.1	manual-annotation	Exon	43667	43887	.	+	.	NKC-Oran_XM_029057532.2-PREDICTED:-Ornithorhynchus-anatinus-C-type-lectin-domain-family-6-member-A-like-LOC107547785-transcript-variant-X1-mRNA
PTTO01003925.1	manual-annotation	Exon	44393	44499	.	+	.	NKC-Oran_XM_029057532.2-PREDICTED:-Ornithorhynchus-anatinus-C-type-lectin-domain-family-6-member-A-like-LOC107547785-transcript-variant-X1-mRNA
PTTO01003925.1	manual-annotation	Exon	45339	45546	.	+	.	NKC-Oran_XM_029057532.2-PREDICTED:-Ornithorhynchus-anatinus-C-type-lectin-domain-family-6-member-A-like-LOC107547785-transcript-variant-X1-mRNA
PTTO01003925.1	manual-annotation	Exon	56547	56713	.	+	.	NKC-Oran_XM_029057532.2-PREDICTED:-Ornithorhynchus-anatinus-C-type-lectin-domain-family-6-member-A-like-LOC107547785-transcript-variant-X1-mRNA
PTTO01000966.1	manual-annotation	Gene	235073	249926	.	+	.	NKC-Oran_XM_029062234.2-PREDICTED:-Ornithorhynchus-anatinus-C-type-lectin-domain-family-4-member-F-like-LOC103165968-transcript-variant-X1-mRNA
PTTO01000966.1	manual-annotation	Exon	235073	235389	.	+	.	NKC-Oran_XM_029062234.2-PREDICTED:-Ornithorhynchus-anatinus-C-type-lectin-domain-family-4-member-F-like-LOC103165968-transcript-variant-X1-mRNA
PTTO01000966.1	manual-annotation	Exon	241599	241749	.	+	.	NKC-Oran_XM_029062234.2-PREDICTED:-Ornithorhynchus-anatinus-C-type-lectin-domain-family-4-member-F-like-LOC103165968-transcript-variant-X1-mRNA
PTTO01000966.1	manual-annotation	Exon	242560	242703	.	+	.	NKC-Oran_XM_029062234.2-PREDICTED:-Ornithorhynchus-anatinus-C-type-lectin-domain-family-4-member-F-like-LOC103165968-transcript-variant-X1-mRNA
PTTO01000966.1	manual-annotation	Exon	243509	243660	.	+	.	NKC-Oran_XM_029062234.2-PREDICTED:-Ornithorhynchus-anatinus-C-type-lectin-domain-family-4-member-F-like-LOC103165968-transcript-variant-X1-mRNA
PTTO01000966.1	manual-annotation	Exon	246448	246570	.	+	.	NKC-Oran_XM_029062234.2-PREDICTED:-Ornithorhynchus-anatinus-C-type-lectin-domain-family-4-member-F-like-LOC103165968-transcript-variant-X1-mRNA
PTTO01000966.1	manual-annotation	Exon	249668	249926	.	+	.	NKC-Oran_XM_029062234.2-PREDICTED:-Ornithorhynchus-anatinus-C-type-lectin-domain-family-4-member-F-like-LOC103165968-transcript-variant-X1-mRNA
PTTO01000966.1	manual-annotation	Gene	143076	157009	.	+	.	NKC-Oran_XM_029062294.2-PREDICTED:-Ornithorhynchus-anatinus-C-type-lectin-domain-family-4-member-K-like-LOC114811098-mRNA
PTTO01000966.1	manual-annotation	Exon	143076	143179	.	+	.	NKC-Oran_XM_029062294.2-PREDICTED:-Ornithorhynchus-anatinus-C-type-lectin-domain-family-4-member-K-like-LOC114811098-mRNA
PTTO01000966.1	manual-annotation	Exon	145134	145251	.	+	.	NKC-Oran_XM_029062294.2-PREDICTED:-Ornithorhynchus-anatinus-C-type-lectin-domain-family-4-member-K-like-LOC114811098-mRNA
PTTO01000966.1	manual-annotation	Exon	149277	149828	.	+	.	NKC-Oran_XM_029062294.2-PREDICTED:-Ornithorhynchus-anatinus-C-type-lectin-domain-family-4-member-K-like-LOC114811098-mRNA
PTTO01000966.1	manual-annotation	Exon	152510	152666	.	+	.	NKC-Oran_XM_029062294.2-PREDICTED:-Ornithorhynchus-anatinus-C-type-lectin-domain-family-4-member-K-like-LOC114811098-mRNA
PTTO01000966.1	manual-annotation	Exon	153903	154027	.	+	.	NKC-Oran_XM_029062294.2-PREDICTED:-Ornithorhynchus-anatinus-C-type-lectin-domain-family-4-member-K-like-LOC114811098-mRNA
PTTO01000966.1	manual-annotation	Exon	156235	157009	.	+	.	NKC-Oran_XM_029062294.2-PREDICTED:-Ornithorhynchus-anatinus-C-type-lectin-domain-family-4-member-K-like-LOC114811098-mRNA
PTTO01000966.1	manual-annotation	Gene	129604	116899	.	-	.	NKC-Oran_XM_029062295.2-PREDICTED:-Ornithorhynchus-anatinus-C-type-lectin-domain-family-4-member-F-like-LOC100086332-mRNA
PTTO01000966.1	manual-annotation	Exon	129604	129390	.	-	.	NKC-Oran_XM_029062295.2-PREDICTED:-Ornithorhynchus-anatinus-C-type-lectin-domain-family-4-member-F-like-LOC100086332-mRNA
PTTO01000966.1	manual-annotation	Exon	124893	124776	.	-	.	NKC-Oran_XM_029062295.2-PREDICTED:-Ornithorhynchus-anatinus-C-type-lectin-domain-family-4-member-F-like-LOC100086332-mRNA
PTTO01000966.1	manual-annotation	Exon	122847	122689	.	-	.	NKC-Oran_XM_029062295.2-PREDICTED:-Ornithorhynchus-anatinus-C-type-lectin-domain-family-4-member-F-like-LOC100086332-mRNA
PTTO01000966.1	manual-annotation	Exon	119819	119666	.	-	.	NKC-Oran_XM_029062295.2-PREDICTED:-Ornithorhynchus-anatinus-C-type-lectin-domain-family-4-member-F-like-LOC100086332-mRNA
PTTO01000966.1	manual-annotation	Exon	119443	119321	.	-	.	NKC-Oran_XM_029062295.2-PREDICTED:-Ornithorhynchus-anatinus-C-type-lectin-domain-family-4-member-F-like-LOC100086332-mRNA
PTTO01000966.1	manual-annotation	Exon	117200	116899	.	-	.	NKC-Oran_XM_029062295.2-PREDICTED:-Ornithorhynchus-anatinus-C-type-lectin-domain-family-4-member-F-like-LOC100086332-mRNA
PTTO01000966.1	manual-annotation	Gene	204739	215733	.	+	.	NKC-Oran_XM_029063829.2-PREDICTED:-Ornithorhynchus-anatinus-C-type-lectin-domain-family-4-member-K-like-LOC107546974-transcript-variant-X2-mRNA
PTTO01000966.1	manual-annotation	Exon	204739	204963	.	+	.	NKC-Oran_XM_029063829.2-PREDICTED:-Ornithorhynchus-anatinus-C-type-lectin-domain-family-4-member-K-like-LOC107546974-transcript-variant-X2-mRNA
PTTO01000966.1	manual-annotation	Exon	205976	206093	.	+	.	NKC-Oran_XM_029063829.2-PREDICTED:-Ornithorhynchus-anatinus-C-type-lectin-domain-family-4-member-K-like-LOC107546974-transcript-variant-X2-mRNA
PTTO01000966.1	manual-annotation	Exon	207318	207462	.	+	.	NKC-Oran_XM_029063829.2-PREDICTED:-Ornithorhynchus-anatinus-C-type-lectin-domain-family-4-member-K-like-LOC107546974-transcript-variant-X2-mRNA
PTTO01000966.1	manual-annotation	Exon	209231	209383	.	+	.	NKC-Oran_XM_029063829.2-PREDICTED:-Ornithorhynchus-anatinus-C-type-lectin-domain-family-4-member-K-like-LOC107546974-transcript-variant-X2-mRNA
PTTO01000966.1	manual-annotation	Exon	213191	213314	.	+	.	NKC-Oran_XM_029063829.2-PREDICTED:-Ornithorhynchus-anatinus-C-type-lectin-domain-family-4-member-K-like-LOC107546974-transcript-variant-X2-mRNA
PTTO01000966.1	manual-annotation	Exon	215420	215733	.	+	.	NKC-Oran_XM_029063829.2-PREDICTED:-Ornithorhynchus-anatinus-C-type-lectin-domain-family-4-member-K-like-LOC107546974-transcript-variant-X2-mRNA
PTTO01002815.1	manual-annotation	Gene	888955	882877	.	-	.	NKC-Oran_XM_029081633.2-PREDICTED:-Ornithorhynchus-anatinus-C-type-lectin-domain-family-2-member-B-like-LOC100077979-transcript-variant-X6-mRNA
PTTO01002815.1	manual-annotation	Exon	888955	888858	.	-	.	NKC-Oran_XM_029081633.2-PREDICTED:-Ornithorhynchus-anatinus-C-type-lectin-domain-family-2-member-B-like-LOC100077979-transcript-variant-X6-mRNA
PTTO01002815.1	manual-annotation	Exon	886319	886039	.	-	.	NKC-Oran_XM_029081633.2-PREDICTED:-Ornithorhynchus-anatinus-C-type-lectin-domain-family-2-member-B-like-LOC100077979-transcript-variant-X6-mRNA
PTTO01002815.1	manual-annotation	Exon	884589	884483	.	-	.	NKC-Oran_XM_029081633.2-PREDICTED:-Ornithorhynchus-anatinus-C-type-lectin-domain-family-2-member-B-like-LOC100077979-transcript-variant-X6-mRNA
PTTO01002815.1	manual-annotation	Exon	883765	882877	.	-	.	NKC-Oran_XM_029081633.2-PREDICTED:-Ornithorhynchus-anatinus-C-type-lectin-domain-family-2-member-B-like-LOC100077979-transcript-variant-X6-mRNA
PTTO01002815.1	manual-annotation	Gene	244065	236163	.	-	.	NKC-Oran_XM_029081635.2-PREDICTED:-Ornithorhynchus-anatinus-C-type-lectin-domain-family-1-member-B-like-LOC114817662-mRNA
PTTO01002815.1	manual-annotation	Exon	244065	243931	.	-	.	NKC-Oran_XM_029081635.2-PREDICTED:-Ornithorhynchus-anatinus-C-type-lectin-domain-family-1-member-B-like-LOC114817662-mRNA
PTTO01002815.1	manual-annotation	Exon	240598	240525	.	-	.	NKC-Oran_XM_029081635.2-PREDICTED:-Ornithorhynchus-anatinus-C-type-lectin-domain-family-1-member-B-like-LOC114817662-mRNA
PTTO01002815.1	manual-annotation	Exon	239701	239548	.	-	.	NKC-Oran_XM_029081635.2-PREDICTED:-Ornithorhynchus-anatinus-C-type-lectin-domain-family-1-member-B-like-LOC114817662-mRNA
PTTO01002815.1	manual-annotation	Exon	239064	238955	.	-	.	NKC-Oran_XM_029081635.2-PREDICTED:-Ornithorhynchus-anatinus-C-type-lectin-domain-family-1-member-B-like-LOC114817662-mRNA
PTTO01002815.1	manual-annotation	Exon	236410	236163	.	-	.	NKC-Oran_XM_029081635.2-PREDICTED:-Ornithorhynchus-anatinus-C-type-lectin-domain-family-1-member-B-like-LOC114817662-mRNA
PTTO01000550.1	manual-annotation	Gene	1021877	999437	.	-	.	NKC-Oran_XM_029081651.1-PREDICTED:-Ornithorhynchus-anatinus-C-type-lectin-domain-family-2-member-L-like-LOC114805395-transcript-variant-X2-mRNA
PTTO01000550.1	manual-annotation	Exon	1021877	1021828	.	-	.	NKC-Oran_XM_029081651.1-PREDICTED:-Ornithorhynchus-anatinus-C-type-lectin-domain-family-2-member-L-like-LOC114805395-transcript-variant-X2-mRNA
PTTO01000550.1	manual-annotation	Exon	1013706	1013616	.	-	.	NKC-Oran_XM_029081651.1-PREDICTED:-Ornithorhynchus-anatinus-C-type-lectin-domain-family-2-member-L-like-LOC114805395-transcript-variant-X2-mRNA
PTTO01000550.1	manual-annotation	Exon	1010152	1009964	.	-	.	NKC-Oran_XM_029081651.1-PREDICTED:-Ornithorhynchus-anatinus-C-type-lectin-domain-family-2-member-L-like-LOC114805395-transcript-variant-X2-mRNA
PTTO01000550.1	manual-annotation	Exon	1007746	1007649	.	-	.	NKC-Oran_XM_029081651.1-PREDICTED:-Ornithorhynchus-anatinus-C-type-lectin-domain-family-2-member-L-like-LOC114805395-transcript-variant-X2-mRNA
PTTO01000550.1	manual-annotation	Exon	999900	999437	.	-	.	NKC-Oran_XM_029081651.1-PREDICTED:-Ornithorhynchus-anatinus-C-type-lectin-domain-family-2-member-L-like-LOC114805395-transcript-variant-X2-mRNA
PTTO01002815.1	manual-annotation	Gene	364074	349726	.	-	.	NKC-Oran_XM_029081708.1-PREDICTED:-Ornithorhynchus-anatinus-C-type-lectin-domain-family-12-member-B-like-LOC103165624-mRNA
PTTO01002815.1	manual-annotation	Exon	364074	363587	.	-	.	NKC-Oran_XM_029081708.1-PREDICTED:-Ornithorhynchus-anatinus-C-type-lectin-domain-family-12-member-B-like-LOC103165624-mRNA
PTTO01002815.1	manual-annotation	Exon	356983	356883	.	-	.	NKC-Oran_XM_029081708.1-PREDICTED:-Ornithorhynchus-anatinus-C-type-lectin-domain-family-12-member-B-like-LOC103165624-mRNA
PTTO01002815.1	manual-annotation	Exon	355888	355712	.	-	.	NKC-Oran_XM_029081708.1-PREDICTED:-Ornithorhynchus-anatinus-C-type-lectin-domain-family-12-member-B-like-LOC103165624-mRNA
PTTO01002815.1	manual-annotation	Exon	354328	354176	.	-	.	NKC-Oran_XM_029081708.1-PREDICTED:-Ornithorhynchus-anatinus-C-type-lectin-domain-family-12-member-B-like-LOC103165624-mRNA
PTTO01002815.1	manual-annotation	Exon	352925	352818	.	-	.	NKC-Oran_XM_029081708.1-PREDICTED:-Ornithorhynchus-anatinus-C-type-lectin-domain-family-12-member-B-like-LOC103165624-mRNA
PTTO01002815.1	manual-annotation	Exon	351492	349726	.	-	.	NKC-Oran_XM_029081708.1-PREDICTED:-Ornithorhynchus-anatinus-C-type-lectin-domain-family-12-member-B-like-LOC103165624-mRNA
PTTO01002815.1	manual-annotation	Gene	454600	438038	.	-	.	NKC-Oran_XM_029081727.2-PREDICTED:-Ornithorhynchus-anatinus-C-type-lectin-domain-family-12-member-B-like-LOC114817706-mRNA
PTTO01002815.1	manual-annotation	Exon	454600	454369	.	-	.	NKC-Oran_XM_029081727.2-PREDICTED:-Ornithorhynchus-anatinus-C-type-lectin-domain-family-12-member-B-like-LOC114817706-mRNA
PTTO01002815.1	manual-annotation	Exon	454213	454118	.	-	.	NKC-Oran_XM_029081727.2-PREDICTED:-Ornithorhynchus-anatinus-C-type-lectin-domain-family-12-member-B-like-LOC114817706-mRNA
PTTO01002815.1	manual-annotation	Exon	447479	447379	.	-	.	NKC-Oran_XM_029081727.2-PREDICTED:-Ornithorhynchus-anatinus-C-type-lectin-domain-family-12-member-B-like-LOC114817706-mRNA
PTTO01002815.1	manual-annotation	Exon	446928	446737	.	-	.	NKC-Oran_XM_029081727.2-PREDICTED:-Ornithorhynchus-anatinus-C-type-lectin-domain-family-12-member-B-like-LOC114817706-mRNA
PTTO01002815.1	manual-annotation	Exon	445084	444933	.	-	.	NKC-Oran_XM_029081727.2-PREDICTED:-Ornithorhynchus-anatinus-C-type-lectin-domain-family-12-member-B-like-LOC114817706-mRNA
PTTO01002815.1	manual-annotation	Exon	442683	442572	.	-	.	NKC-Oran_XM_029081727.2-PREDICTED:-Ornithorhynchus-anatinus-C-type-lectin-domain-family-12-member-B-like-LOC114817706-mRNA
PTTO01002815.1	manual-annotation	Exon	439863	438038	.	-	.	NKC-Oran_XM_029081727.2-PREDICTED:-Ornithorhynchus-anatinus-C-type-lectin-domain-family-12-member-B-like-LOC114817706-mRNA
PTTO01002815.1	manual-annotation	Gene	477736	487847	.	+	.	NKC-Oran_XM_029081800.2-PREDICTED:-Ornithorhynchus-anatinus-C-type-lectin-domain-family-2-member-A-like-LOC100681926-transcript-variant-X2-mRNA
PTTO01002815.1	manual-annotation	Exon	477736	477833	.	+	.	NKC-Oran_XM_029081800.2-PREDICTED:-Ornithorhynchus-anatinus-C-type-lectin-domain-family-2-member-A-like-LOC100681926-transcript-variant-X2-mRNA
PTTO01002815.1	manual-annotation	Exon	481050	481148	.	+	.	NKC-Oran_XM_029081800.2-PREDICTED:-Ornithorhynchus-anatinus-C-type-lectin-domain-family-2-member-A-like-LOC100681926-transcript-variant-X2-mRNA
PTTO01002815.1	manual-annotation	Exon	485372	485571	.	+	.	NKC-Oran_XM_029081800.2-PREDICTED:-Ornithorhynchus-anatinus-C-type-lectin-domain-family-2-member-A-like-LOC100681926-transcript-variant-X2-mRNA
PTTO01002815.1	manual-annotation	Exon	486093	486199	.	+	.	NKC-Oran_XM_029081800.2-PREDICTED:-Ornithorhynchus-anatinus-C-type-lectin-domain-family-2-member-A-like-LOC100681926-transcript-variant-X2-mRNA
PTTO01002815.1	manual-annotation	Exon	487575	487847	.	+	.	NKC-Oran_XM_029081800.2-PREDICTED:-Ornithorhynchus-anatinus-C-type-lectin-domain-family-2-member-A-like-LOC100681926-transcript-variant-X2-mRNA
PTTO01000493.1	manual-annotation	Gene	2191937	2175839	.	-	.	NKC-Oran_XM_029081866.2-PREDICTED:-Ornithorhynchus-anatinus-C-type-lectin-domain-family-2-member-L-like-LOC103167278-mRNA
PTTO01000493.1	manual-annotation	Exon	2191937	2191754	.	-	.	NKC-Oran_XM_029081866.2-PREDICTED:-Ornithorhynchus-anatinus-C-type-lectin-domain-family-2-member-L-like-LOC103167278-mRNA
PTTO01000493.1	manual-annotation	Exon	2182433	2182349	.	-	.	NKC-Oran_XM_029081866.2-PREDICTED:-Ornithorhynchus-anatinus-C-type-lectin-domain-family-2-member-L-like-LOC103167278-mRNA
PTTO01000493.1	manual-annotation	Exon	2180303	2180135	.	-	.	NKC-Oran_XM_029081866.2-PREDICTED:-Ornithorhynchus-anatinus-C-type-lectin-domain-family-2-member-L-like-LOC103167278-mRNA
PTTO01000493.1	manual-annotation	Exon	2178952	2178855	.	-	.	NKC-Oran_XM_029081866.2-PREDICTED:-Ornithorhynchus-anatinus-C-type-lectin-domain-family-2-member-L-like-LOC103167278-mRNA
PTTO01000493.1	manual-annotation	Exon	2176248	2175839	.	-	.	NKC-Oran_XM_029081866.2-PREDICTED:-Ornithorhynchus-anatinus-C-type-lectin-domain-family-2-member-L-like-LOC103167278-mRNA
PTTO01000493.1	manual-annotation	Gene	2235163	2215205	.	-	.	NKC-Oran_XM_029081867.2-PREDICTED:-Ornithorhynchus-anatinus-C-type-lectin-domain-family-2-member-L-like-LOC114817771-mRNA
PTTO01000493.1	manual-annotation	Exon	2235163	2234987	.	-	.	NKC-Oran_XM_029081867.2-PREDICTED:-Ornithorhynchus-anatinus-C-type-lectin-domain-family-2-member-L-like-LOC114817771-mRNA
PTTO01000493.1	manual-annotation	Exon	2228113	2228033	.	-	.	NKC-Oran_XM_029081867.2-PREDICTED:-Ornithorhynchus-anatinus-C-type-lectin-domain-family-2-member-L-like-LOC114817771-mRNA
PTTO01000493.1	manual-annotation	Exon	2220521	2220352	.	-	.	NKC-Oran_XM_029081867.2-PREDICTED:-Ornithorhynchus-anatinus-C-type-lectin-domain-family-2-member-L-like-LOC114817771-mRNA
PTTO01000493.1	manual-annotation	Exon	2218328	2218231	.	-	.	NKC-Oran_XM_029081867.2-PREDICTED:-Ornithorhynchus-anatinus-C-type-lectin-domain-family-2-member-L-like-LOC114817771-mRNA
PTTO01000493.1	manual-annotation	Exon	2215568	2215205	.	-	.	NKC-Oran_XM_029081867.2-PREDICTED:-Ornithorhynchus-anatinus-C-type-lectin-domain-family-2-member-L-like-LOC114817771-mRNA
PTTO01001370.1	manual-annotation	Gene	10609218	10609267	.	+	.	NKC-Oran_XM_029082001.2-PREDICTED:-Ornithorhynchus-anatinus-C-type-lectin-domain-family-2-member-D-like-LOC100093116-transcript-variant-X2-mRNA
PTTO01001370.1	manual-annotation	Exon	10609218	10609267	.	+	.	NKC-Oran_XM_029082001.2-PREDICTED:-Ornithorhynchus-anatinus-C-type-lectin-domain-family-2-member-D-like-LOC100093116-transcript-variant-X2-mRNA
PTTO01002815.1	manual-annotation	Gene	273446	254294	.	-	.	NKC-Oran_XM_029082390.2-PREDICTED:-Ornithorhynchus-anatinus-C-type-lectin-domain-family-1-member-B-like-LOC100079346-transcript-variant-X1-mRNA
PTTO01002815.1	manual-annotation	Exon	273446	273117	.	-	.	NKC-Oran_XM_029082390.2-PREDICTED:-Ornithorhynchus-anatinus-C-type-lectin-domain-family-1-member-B-like-LOC100079346-transcript-variant-X1-mRNA
PTTO01002815.1	manual-annotation	Exon	266331	266231	.	-	.	NKC-Oran_XM_029082390.2-PREDICTED:-Ornithorhynchus-anatinus-C-type-lectin-domain-family-1-member-B-like-LOC100079346-transcript-variant-X1-mRNA
PTTO01002815.1	manual-annotation	Exon	259981	259876	.	-	.	NKC-Oran_XM_029082390.2-PREDICTED:-Ornithorhynchus-anatinus-C-type-lectin-domain-family-1-member-B-like-LOC100079346-transcript-variant-X1-mRNA
PTTO01002815.1	manual-annotation	Exon	259732	259581	.	-	.	NKC-Oran_XM_029082390.2-PREDICTED:-Ornithorhynchus-anatinus-C-type-lectin-domain-family-1-member-B-like-LOC100079346-transcript-variant-X1-mRNA
PTTO01002815.1	manual-annotation	Exon	256876	256767	.	-	.	NKC-Oran_XM_029082390.2-PREDICTED:-Ornithorhynchus-anatinus-C-type-lectin-domain-family-1-member-B-like-LOC100079346-transcript-variant-X1-mRNA
PTTO01002815.1	manual-annotation	Exon	254707	254294	.	-	.	NKC-Oran_XM_029082390.2-PREDICTED:-Ornithorhynchus-anatinus-C-type-lectin-domain-family-1-member-B-like-LOC100079346-transcript-variant-X1-mRNA
PTTO01000493.1	manual-annotation	Gene	2008202	2033291	.	+	.	NKC-Oran_XM_029082625.1-PREDICTED:-Ornithorhynchus-anatinus-C-type-lectin-domain-family-2-member-L-like-LOC114817940-transcript-variant-X2-mRNA
PTTO01000493.1	manual-annotation	Exon	2008202	2008299	.	+	.	NKC-Oran_XM_029082625.1-PREDICTED:-Ornithorhynchus-anatinus-C-type-lectin-domain-family-2-member-L-like-LOC114817940-transcript-variant-X2-mRNA
PTTO01000493.1	manual-annotation	Exon	2016968	2017144	.	+	.	NKC-Oran_XM_029082625.1-PREDICTED:-Ornithorhynchus-anatinus-C-type-lectin-domain-family-2-member-L-like-LOC114817940-transcript-variant-X2-mRNA
PTTO01000493.1	manual-annotation	Exon	2032552	2032658	.	+	.	NKC-Oran_XM_029082625.1-PREDICTED:-Ornithorhynchus-anatinus-C-type-lectin-domain-family-2-member-L-like-LOC114817940-transcript-variant-X2-mRNA
PTTO01000493.1	manual-annotation	Exon	2033012	2033291	.	+	.	NKC-Oran_XM_029082625.1-PREDICTED:-Ornithorhynchus-anatinus-C-type-lectin-domain-family-2-member-L-like-LOC114817940-transcript-variant-X2-mRNA
PTTO01003925.1	manual-annotation	Gene	482561	464546	.	-	.	NKC-Oran_XM_029082635.2-PREDICTED:-Ornithorhynchus-anatinus-C-type-lectin-domain-family-2-member-L-like-LOC114817942-transcript-variant-X1-mRNA
PTTO01003925.1	manual-annotation	Exon	482561	482174	.	-	.	NKC-Oran_XM_029082635.2-PREDICTED:-Ornithorhynchus-anatinus-C-type-lectin-domain-family-2-member-L-like-LOC114817942-transcript-variant-X1-mRNA
PTTO01003925.1	manual-annotation	Exon	481500	481415	.	-	.	NKC-Oran_XM_029082635.2-PREDICTED:-Ornithorhynchus-anatinus-C-type-lectin-domain-family-2-member-L-like-LOC114817942-transcript-variant-X1-mRNA
PTTO01003925.1	manual-annotation	Exon	470921	470760	.	-	.	NKC-Oran_XM_029082635.2-PREDICTED:-Ornithorhynchus-anatinus-C-type-lectin-domain-family-2-member-L-like-LOC114817942-transcript-variant-X1-mRNA
PTTO01003925.1	manual-annotation	Exon	470507	470439	.	-	.	NKC-Oran_XM_029082635.2-PREDICTED:-Ornithorhynchus-anatinus-C-type-lectin-domain-family-2-member-L-like-LOC114817942-transcript-variant-X1-mRNA
PTTO01003925.1	manual-annotation	Exon	466871	466768	.	-	.	NKC-Oran_XM_029082635.2-PREDICTED:-Ornithorhynchus-anatinus-C-type-lectin-domain-family-2-member-L-like-LOC114817942-transcript-variant-X1-mRNA
PTTO01003925.1	manual-annotation	Exon	465073	464546	.	-	.	NKC-Oran_XM_029082635.2-PREDICTED:-Ornithorhynchus-anatinus-C-type-lectin-domain-family-2-member-L-like-LOC114817942-transcript-variant-X1-mRNA
PTTO01002815.1	manual-annotation	Gene	314632	291889	.	-	.	NKC-Oran_XM_029082810.2-PREDICTED:-Ornithorhynchus-anatinus-C-type-lectin-domain-family-12-member-B-like-LOC114817972-mRNA
PTTO01002815.1	manual-annotation	Exon	314632	314466	.	-	.	NKC-Oran_XM_029082810.2-PREDICTED:-Ornithorhynchus-anatinus-C-type-lectin-domain-family-12-member-B-like-LOC114817972-mRNA
PTTO01002815.1	manual-annotation	Exon	302356	302246	.	-	.	NKC-Oran_XM_029082810.2-PREDICTED:-Ornithorhynchus-anatinus-C-type-lectin-domain-family-12-member-B-like-LOC114817972-mRNA
PTTO01002815.1	manual-annotation	Exon	301126	301013	.	-	.	NKC-Oran_XM_029082810.2-PREDICTED:-Ornithorhynchus-anatinus-C-type-lectin-domain-family-12-member-B-like-LOC114817972-mRNA
PTTO01002815.1	manual-annotation	Exon	298736	298583	.	-	.	NKC-Oran_XM_029082810.2-PREDICTED:-Ornithorhynchus-anatinus-C-type-lectin-domain-family-12-member-B-like-LOC114817972-mRNA
PTTO01002815.1	manual-annotation	Exon	295124	295022	.	-	.	NKC-Oran_XM_029082810.2-PREDICTED:-Ornithorhynchus-anatinus-C-type-lectin-domain-family-12-member-B-like-LOC114817972-mRNA
PTTO01002815.1	manual-annotation	Exon	292497	291889	.	-	.	NKC-Oran_XM_029082810.2-PREDICTED:-Ornithorhynchus-anatinus-C-type-lectin-domain-family-12-member-B-like-LOC114817972-mRNA
PTTO01001319.1	manual-annotation	Gene	23901	30458	.	+	.	NKC-Oran_XM_039910287.1-PREDICTED:-Ornithorhynchus-anatinus-C-type-lectin-domain-family-4-member-G-like-LOC100081235-mRNA
PTTO01001319.1	manual-annotation	Exon	23901	23980	.	+	.	NKC-Oran_XM_039910287.1-PREDICTED:-Ornithorhynchus-anatinus-C-type-lectin-domain-family-4-member-G-like-LOC100081235-mRNA
PTTO01001319.1	manual-annotation	Exon	24742	24850	.	+	.	NKC-Oran_XM_039910287.1-PREDICTED:-Ornithorhynchus-anatinus-C-type-lectin-domain-family-4-member-G-like-LOC100081235-mRNA
PTTO01001319.1	manual-annotation	Exon	25506	25569	.	+	.	NKC-Oran_XM_039910287.1-PREDICTED:-Ornithorhynchus-anatinus-C-type-lectin-domain-family-4-member-G-like-LOC100081235-mRNA
PTTO01001319.1	manual-annotation	Exon	25820	25883	.	+	.	NKC-Oran_XM_039910287.1-PREDICTED:-Ornithorhynchus-anatinus-C-type-lectin-domain-family-4-member-G-like-LOC100081235-mRNA
PTTO01001319.1	manual-annotation	Exon	26790	26880	.	+	.	NKC-Oran_XM_039910287.1-PREDICTED:-Ornithorhynchus-anatinus-C-type-lectin-domain-family-4-member-G-like-LOC100081235-mRNA
PTTO01001319.1	manual-annotation	Exon	27594	27745	.	+	.	NKC-Oran_XM_039910287.1-PREDICTED:-Ornithorhynchus-anatinus-C-type-lectin-domain-family-4-member-G-like-LOC100081235-mRNA
PTTO01001319.1	manual-annotation	Exon	27921	28029	.	+	.	NKC-Oran_XM_039910287.1-PREDICTED:-Ornithorhynchus-anatinus-C-type-lectin-domain-family-4-member-G-like-LOC100081235-mRNA
PTTO01001319.1	manual-annotation	Exon	30007	30458	.	+	.	NKC-Oran_XM_039910287.1-PREDICTED:-Ornithorhynchus-anatinus-C-type-lectin-domain-family-4-member-G-like-LOC100081235-mRNA
PTTO01002815.1	manual-annotation	Gene	1051468	1062615	.	+	.	NKC-Oran_XM_039914425.1-PREDICTED:-Ornithorhynchus-anatinus-C-type-lectin-domain-family-2-member-D-like-LOC114817844-transcript-variant-X2-mRNA
PTTO01002815.1	manual-annotation	Exon	1051468	1051583	.	+	.	NKC-Oran_XM_039914425.1-PREDICTED:-Ornithorhynchus-anatinus-C-type-lectin-domain-family-2-member-D-like-LOC114817844-transcript-variant-X2-mRNA
PTTO01002815.1	manual-annotation	Exon	1060074	1060255	.	+	.	NKC-Oran_XM_039914425.1-PREDICTED:-Ornithorhynchus-anatinus-C-type-lectin-domain-family-2-member-D-like-LOC114817844-transcript-variant-X2-mRNA
PTTO01002815.1	manual-annotation	Exon	1060992	1061102	.	+	.	NKC-Oran_XM_039914425.1-PREDICTED:-Ornithorhynchus-anatinus-C-type-lectin-domain-family-2-member-D-like-LOC114817844-transcript-variant-X2-mRNA
PTTO01002815.1	manual-annotation	Exon	1061293	1062615	.	+	.	NKC-Oran_XM_039914425.1-PREDICTED:-Ornithorhynchus-anatinus-C-type-lectin-domain-family-2-member-D-like-LOC114817844-transcript-variant-X2-mRNA
PTTO01002815.1	manual-annotation	Gene	934899	882877	.	-	.	NKC-Oran_XM_039914426.1-PREDICTED:-Ornithorhynchus-anatinus-C-type-lectin-domain-family-2-member-B-like-LOC100077979-transcript-variant-X2-mRNA
PTTO01002815.1	manual-annotation	Exon	934899	934726	.	-	.	NKC-Oran_XM_039914426.1-PREDICTED:-Ornithorhynchus-anatinus-C-type-lectin-domain-family-2-member-B-like-LOC100077979-transcript-variant-X2-mRNA
PTTO01002815.1	manual-annotation	Exon	931858	931744	.	-	.	NKC-Oran_XM_039914426.1-PREDICTED:-Ornithorhynchus-anatinus-C-type-lectin-domain-family-2-member-B-like-LOC100077979-transcript-variant-X2-mRNA
PTTO01002815.1	manual-annotation	Exon	929798	929588	.	-	.	NKC-Oran_XM_039914426.1-PREDICTED:-Ornithorhynchus-anatinus-C-type-lectin-domain-family-2-member-B-like-LOC100077979-transcript-variant-X2-mRNA
PTTO01002815.1	manual-annotation	Exon	924884	924778	.	-	.	NKC-Oran_XM_039914426.1-PREDICTED:-Ornithorhynchus-anatinus-C-type-lectin-domain-family-2-member-B-like-LOC100077979-transcript-variant-X2-mRNA
PTTO01002815.1	manual-annotation	Exon	883765	882877	.	-	.	NKC-Oran_XM_039914426.1-PREDICTED:-Ornithorhynchus-anatinus-C-type-lectin-domain-family-2-member-B-like-LOC100077979-transcript-variant-X2-mRNA
PTTO01002815.1	manual-annotation	Gene	913630	901668	.	-	.	NKC-Oran_XM_039914427.1-PREDICTED:-Ornithorhynchus-anatinus-C-type-lectin-domain-family-2-member-A-like-LOC103167308-transcript-variant-X1-mRNA
PTTO01002815.1	manual-annotation	Exon	913630	913453	.	-	.	NKC-Oran_XM_039914427.1-PREDICTED:-Ornithorhynchus-anatinus-C-type-lectin-domain-family-2-member-A-like-LOC103167308-transcript-variant-X1-mRNA
PTTO01002815.1	manual-annotation	Exon	906849	906470	.	-	.	NKC-Oran_XM_039914427.1-PREDICTED:-Ornithorhynchus-anatinus-C-type-lectin-domain-family-2-member-A-like-LOC103167308-transcript-variant-X1-mRNA
PTTO01002815.1	manual-annotation	Exon	902758	902652	.	-	.	NKC-Oran_XM_039914427.1-PREDICTED:-Ornithorhynchus-anatinus-C-type-lectin-domain-family-2-member-A-like-LOC103167308-transcript-variant-X1-mRNA
PTTO01002815.1	manual-annotation	Exon	902138	901668	.	-	.	NKC-Oran_XM_039914427.1-PREDICTED:-Ornithorhynchus-anatinus-C-type-lectin-domain-family-2-member-A-like-LOC103167308-transcript-variant-X1-mRNA
PTTO01002815.1	manual-annotation	Gene	907370	901668	.	-	.	NKC-Oran_XM_039914428.1-PREDICTED:-Ornithorhynchus-anatinus-C-type-lectin-domain-family-2-member-A-like-LOC103167308-transcript-variant-X3-mRNA
PTTO01002815.1	manual-annotation	Exon	907370	907277	.	-	.	NKC-Oran_XM_039914428.1-PREDICTED:-Ornithorhynchus-anatinus-C-type-lectin-domain-family-2-member-A-like-LOC103167308-transcript-variant-X3-mRNA
PTTO01002815.1	manual-annotation	Exon	906848	906470	.	-	.	NKC-Oran_XM_039914428.1-PREDICTED:-Ornithorhynchus-anatinus-C-type-lectin-domain-family-2-member-A-like-LOC103167308-transcript-variant-X3-mRNA
PTTO01002815.1	manual-annotation	Exon	902758	902652	.	-	.	NKC-Oran_XM_039914428.1-PREDICTED:-Ornithorhynchus-anatinus-C-type-lectin-domain-family-2-member-A-like-LOC103167308-transcript-variant-X3-mRNA
PTTO01002815.1	manual-annotation	Exon	902138	901668	.	-	.	NKC-Oran_XM_039914428.1-PREDICTED:-Ornithorhynchus-anatinus-C-type-lectin-domain-family-2-member-A-like-LOC103167308-transcript-variant-X3-mRNA
PTTO01002815.1	manual-annotation	Gene	428883	417201	.	-	.	NKC-Oran_XM_039914542.1-PREDICTED:-Ornithorhynchus-anatinus-C-type-lectin-domain-family-12-member-B-like-LOC100681947-mRNA
PTTO01002815.1	manual-annotation	Exon	428883	428829	.	-	.	NKC-Oran_XM_039914542.1-PREDICTED:-Ornithorhynchus-anatinus-C-type-lectin-domain-family-12-member-B-like-LOC100681947-mRNA
PTTO01002815.1	manual-annotation	Exon	427839	427741	.	-	.	NKC-Oran_XM_039914542.1-PREDICTED:-Ornithorhynchus-anatinus-C-type-lectin-domain-family-12-member-B-like-LOC100681947-mRNA
PTTO01002815.1	manual-annotation	Exon	426997	426806	.	-	.	NKC-Oran_XM_039914542.1-PREDICTED:-Ornithorhynchus-anatinus-C-type-lectin-domain-family-12-member-B-like-LOC100681947-mRNA
PTTO01002815.1	manual-annotation	Exon	425148	424997	.	-	.	NKC-Oran_XM_039914542.1-PREDICTED:-Ornithorhynchus-anatinus-C-type-lectin-domain-family-12-member-B-like-LOC100681947-mRNA
PTTO01002815.1	manual-annotation	Exon	422997	422889	.	-	.	NKC-Oran_XM_039914542.1-PREDICTED:-Ornithorhynchus-anatinus-C-type-lectin-domain-family-12-member-B-like-LOC100681947-mRNA
PTTO01002815.1	manual-annotation	Exon	419025	417201	.	-	.	NKC-Oran_XM_039914542.1-PREDICTED:-Ornithorhynchus-anatinus-C-type-lectin-domain-family-12-member-B-like-LOC100681947-mRNA
PTTO01002815.1	manual-annotation	Gene	244098	236269	.	-	.	NKC-Oran_XM_039914543.1-PREDICTED:-Ornithorhynchus-anatinus-C-type-lectin-domain-family-1-member-B-like-LOC114817894-mRNA
PTTO01002815.1	manual-annotation	Exon	244098	243931	.	-	.	NKC-Oran_XM_039914543.1-PREDICTED:-Ornithorhynchus-anatinus-C-type-lectin-domain-family-1-member-B-like-LOC114817894-mRNA
PTTO01002815.1	manual-annotation	Exon	240598	240525	.	-	.	NKC-Oran_XM_039914543.1-PREDICTED:-Ornithorhynchus-anatinus-C-type-lectin-domain-family-1-member-B-like-LOC114817894-mRNA
PTTO01002815.1	manual-annotation	Exon	239701	239548	.	-	.	NKC-Oran_XM_039914543.1-PREDICTED:-Ornithorhynchus-anatinus-C-type-lectin-domain-family-1-member-B-like-LOC114817894-mRNA
PTTO01002815.1	manual-annotation	Exon	239458	239419	.	-	.	NKC-Oran_XM_039914543.1-PREDICTED:-Ornithorhynchus-anatinus-C-type-lectin-domain-family-1-member-B-like-LOC114817894-mRNA
PTTO01002815.1	manual-annotation	Exon	236412	236269	.	-	.	NKC-Oran_XM_039914543.1-PREDICTED:-Ornithorhynchus-anatinus-C-type-lectin-domain-family-1-member-B-like-LOC114817894-mRNA
PTTO01002815.1	manual-annotation	Gene	347344	320586	.	-	.	NKC-Oran_XM_039914583.1-PREDICTED:-Ornithorhynchus-anatinus-C-type-lectin-domain-family-1-member-B-like-LOC103165307-transcript-variant-X2-mRNA
PTTO01002815.1	manual-annotation	Exon	347344	347263	.	-	.	NKC-Oran_XM_039914583.1-PREDICTED:-Ornithorhynchus-anatinus-C-type-lectin-domain-family-1-member-B-like-LOC103165307-transcript-variant-X2-mRNA
PTTO01002815.1	manual-annotation	Exon	333460	333319	.	-	.	NKC-Oran_XM_039914583.1-PREDICTED:-Ornithorhynchus-anatinus-C-type-lectin-domain-family-1-member-B-like-LOC103165307-transcript-variant-X2-mRNA
PTTO01002815.1	manual-annotation	Exon	332753	332647	.	-	.	NKC-Oran_XM_039914583.1-PREDICTED:-Ornithorhynchus-anatinus-C-type-lectin-domain-family-1-member-B-like-LOC103165307-transcript-variant-X2-mRNA
PTTO01002815.1	manual-annotation	Exon	326372	326221	.	-	.	NKC-Oran_XM_039914583.1-PREDICTED:-Ornithorhynchus-anatinus-C-type-lectin-domain-family-1-member-B-like-LOC103165307-transcript-variant-X2-mRNA
PTTO01002815.1	manual-annotation	Exon	325358	325250	.	-	.	NKC-Oran_XM_039914583.1-PREDICTED:-Ornithorhynchus-anatinus-C-type-lectin-domain-family-1-member-B-like-LOC103165307-transcript-variant-X2-mRNA
PTTO01002815.1	manual-annotation	Exon	322383	320586	.	-	.	NKC-Oran_XM_039914583.1-PREDICTED:-Ornithorhynchus-anatinus-C-type-lectin-domain-family-1-member-B-like-LOC103165307-transcript-variant-X2-mRNA
PTTO01001689.1	manual-annotation	Variable	412080	412336	.	+	.	TCR-Oran_TRA_D_V1
PTTO01001689.1	manual-annotation	Variable	447824	448134	.	+	.	TCR-Oran_TRA_D_V10
PTTO01001689.1	manual-annotation	Variable	638331	638668	.	+	.	TCR-Oran_TRA_D_V100
PTTO01001689.1	manual-annotation	Variable	641210	641547	.	+	.	TCR-Oran_TRA_D_V101
PTTO01001689.1	manual-annotation	Variable	643573	643856	.	+	.	TCR-Oran_TRA_D_V102
PTTO01001689.1	manual-annotation	Variable	645115	645389	.	+	.	TCR-Oran_TRA_D_V103
PTTO01001689.1	manual-annotation	Variable	647464	647720	.	+	.	TCR-Oran_TRA_D_V104
PTTO01001689.1	manual-annotation	Variable	655065	655348	.	+	.	TCR-Oran_TRA_D_V105
PTTO01001689.1	manual-annotation	Variable	660433	660726	.	+	.	TCR-Oran_TRA_D_V106
PTTO01001689.1	manual-annotation	Variable	666266	666561	.	+	.	TCR-Oran_TRA_D_V107
PTTO01001689.1	manual-annotation	Variable	669236	669519	.	+	.	TCR-Oran_TRA_D_V108
PTTO01001689.1	manual-annotation	Variable	671645	671937	.	+	.	TCR-Oran_TRA_D_V109
PTTO01001689.1	manual-annotation	Variable	450581	450858	.	+	.	TCR-Oran_TRA_D_V11
PTTO01001689.1	manual-annotation	Variable	673401	673699	.	+	.	TCR-Oran_TRA_D_V110
PTTO01001689.1	manual-annotation	Variable	675983	676278	.	+	.	TCR-Oran_TRA_D_V111
PTTO01001689.1	manual-annotation	Variable	678025	678323	.	+	.	TCR-Oran_TRA_D_V112
PTTO01001689.1	manual-annotation	Variable	680819	681120	.	+	.	TCR-Oran_TRA_D_V113
PTTO01001689.1	manual-annotation	Variable	684731	685029	.	+	.	TCR-Oran_TRA_D_V114
PTTO01001689.1	manual-annotation	Variable	688894	689168	.	+	.	TCR-Oran_TRA_D_V115
PTTO01001689.1	manual-annotation	Variable	734639	734368	.	-	.	TCR-Oran_TRA_D_V116
PTTO01001689.1	manual-annotation	Variable	453654	453937	.	+	.	TCR-Oran_TRA_D_V12
PTTO01001689.1	manual-annotation	Variable	454452	454488	.	+	.	TCR-Oran_TRA_D_V13p
PTTO01001689.1	manual-annotation	Variable	455679	455959	.	+	.	TCR-Oran_TRA_D_V14
PTTO01001689.1	manual-annotation	Variable	458193	458296	.	+	.	TCR-Oran_TRA_D_V15p
PTTO01001689.1	manual-annotation	Variable	460681	460976	.	+	.	TCR-Oran_TRA_D_V16
PTTO01001689.1	manual-annotation	Variable	462895	463190	.	+	.	TCR-Oran_TRA_D_V17
PTTO01001689.1	manual-annotation	Variable	465303	465598	.	+	.	TCR-Oran_TRA_D_V18
PTTO01001689.1	manual-annotation	Variable	467690	467985	.	+	.	TCR-Oran_TRA_D_V19
PTTO01001689.1	manual-annotation	Variable	425485	425786	.	+	.	TCR-Oran_TRA_D_V2
PTTO01001689.1	manual-annotation	Variable	470107	470402	.	+	.	TCR-Oran_TRA_D_V20
PTTO01001689.1	manual-annotation	Variable	472813	473108	.	+	.	TCR-Oran_TRA_D_V21
PTTO01001689.1	manual-annotation	Variable	476053	476348	.	+	.	TCR-Oran_TRA_D_V22
PTTO01001689.1	manual-annotation	Variable	478507	478787	.	+	.	TCR-Oran_TRA_D_V23
PTTO01001689.1	manual-annotation	Variable	480380	480660	.	+	.	TCR-Oran_TRA_D_V24
PTTO01001689.1	manual-annotation	Variable	482812	483086	.	+	.	TCR-Oran_TRA_D_V25
PTTO01001689.1	manual-annotation	Variable	485002	485279	.	+	.	TCR-Oran_TRA_D_V26
PTTO01001689.1	manual-annotation	Variable	488025	488323	.	+	.	TCR-Oran_TRA_D_V27
PTTO01001689.1	manual-annotation	Variable	489726	490006	.	+	.	TCR-Oran_TRA_D_V28
PTTO01001689.1	manual-annotation	Variable	491016	491302	.	+	.	TCR-Oran_TRA_D_V29
PTTO01001689.1	manual-annotation	Variable	427330	427628	.	+	.	TCR-Oran_TRA_D_V3
PTTO01001689.1	manual-annotation	Variable	493211	493494	.	+	.	TCR-Oran_TRA_D_V30
PTTO01001689.1	manual-annotation	Variable	495325	495599	.	+	.	TCR-Oran_TRA_D_V31
PTTO01001689.1	manual-annotation	Variable	497220	497509	.	+	.	TCR-Oran_TRA_D_V32
PTTO01001689.1	manual-annotation	Variable	500067	500346	.	+	.	TCR-Oran_TRA_D_V33
PTTO01001689.1	manual-annotation	Variable	501766	502051	.	+	.	TCR-Oran_TRA_D_V34
PTTO01001689.1	manual-annotation	Variable	505406	505659	.	+	.	TCR-Oran_TRA_D_V35
PTTO01001689.1	manual-annotation	Variable	507488	507762	.	+	.	TCR-Oran_TRA_D_V36
PTTO01001689.1	manual-annotation	Variable	507775	507808	.	+	.	TCR-Oran_TRA_D_V37
PTTO01001689.1	manual-annotation	Variable	508826	509043	.	+	.	TCR-Oran_TRA_D_V38p
PTTO01001689.1	manual-annotation	Variable	515454	515728	.	+	.	TCR-Oran_TRA_D_V39
PTTO01001689.1	manual-annotation	Variable	429912	430237	.	+	.	TCR-Oran_TRA_D_V4
PTTO01001689.1	manual-annotation	Variable	516306	516598	.	+	.	TCR-Oran_TRA_D_V40
PTTO01001689.1	manual-annotation	Variable	519029	519297	.	+	.	TCR-Oran_TRA_D_V41
PTTO01001689.1	manual-annotation	Variable	522276	522562	.	+	.	TCR-Oran_TRA_D_V42
PTTO01001689.1	manual-annotation	Variable	523157	523455	.	+	.	TCR-Oran_TRA_D_V43
PTTO01001689.1	manual-annotation	Variable	525381	525652	.	+	.	TCR-Oran_TRA_D_V44
PTTO01001689.1	manual-annotation	Variable	527481	527770	.	+	.	TCR-Oran_TRA_D_V45
PTTO01001689.1	manual-annotation	Variable	529391	529665	.	+	.	TCR-Oran_TRA_D_V46
PTTO01001689.1	manual-annotation	Variable	532229	532518	.	+	.	TCR-Oran_TRA_D_V47
PTTO01001689.1	manual-annotation	Variable	535379	535641	.	+	.	TCR-Oran_TRA_D_V48
PTTO01001689.1	manual-annotation	Variable	537526	537797	.	+	.	TCR-Oran_TRA_D_V49
PTTO01001689.1	manual-annotation	Variable	432552	432847	.	+	.	TCR-Oran_TRA_D_V5
PTTO01001689.1	manual-annotation	Variable	540436	540725	.	+	.	TCR-Oran_TRA_D_V50
PTTO01001689.1	manual-annotation	Variable	542050	542309	.	+	.	TCR-Oran_TRA_D_V51
PTTO01001689.1	manual-annotation	Variable	544363	544661	.	+	.	TCR-Oran_TRA_D_V52
PTTO01001689.1	manual-annotation	Variable	548114	548382	.	+	.	TCR-Oran_TRA_D_V53p
PTTO01001689.1	manual-annotation	Variable	550069	550349	.	+	.	TCR-Oran_TRA_D_V54
PTTO01001689.1	manual-annotation	Variable	552340	552620	.	+	.	TCR-Oran_TRA_D_V55
PTTO01001689.1	manual-annotation	Variable	553317	553597	.	+	.	TCR-Oran_TRA_D_V56p
PTTO01001689.1	manual-annotation	Variable	555882	556162	.	+	.	TCR-Oran_TRA_D_V57
PTTO01001689.1	manual-annotation	Variable	559510	559796	.	+	.	TCR-Oran_TRA_D_V58
PTTO01001689.1	manual-annotation	Variable	561645	561925	.	+	.	TCR-Oran_TRA_D_V59
PTTO01001689.1	manual-annotation	Variable	435139	435410	.	+	.	TCR-Oran_TRA_D_V6
PTTO01001689.1	manual-annotation	Variable	565036	565325	.	+	.	TCR-Oran_TRA_D_V60
PTTO01001689.1	manual-annotation	Variable	566646	566932	.	+	.	TCR-Oran_TRA_D_V61
PTTO01001689.1	manual-annotation	Variable	568524	568804	.	+	.	TCR-Oran_TRA_D_V62
PTTO01001689.1	manual-annotation	Variable	570793	571094	.	+	.	TCR-Oran_TRA_D_V63
PTTO01001689.1	manual-annotation	Variable	571877	572046	.	+	.	TCR-Oran_TRA_D_V64p
PTTO01001689.1	manual-annotation	Variable	574520	574821	.	+	.	TCR-Oran_TRA_D_V65
PTTO01001689.1	manual-annotation	Variable	574818	574855	.	+	.	TCR-Oran_TRA_D_V66
PTTO01001689.1	manual-annotation	Variable	577669	577946	.	+	.	TCR-Oran_TRA_D_V67p
PTTO01001689.1	manual-annotation	Variable	578717	578989	.	+	.	TCR-Oran_TRA_D_V68
PTTO01001689.1	manual-annotation	Variable	580802	581103	.	+	.	TCR-Oran_TRA_D_V69
PTTO01001689.1	manual-annotation	Variable	581859	582133	.	+	.	TCR-Oran_TRA_D_V70
PTTO01001689.1	manual-annotation	Variable	584056	584345	.	+	.	TCR-Oran_TRA_D_V71
PTTO01001689.1	manual-annotation	Variable	585140	585429	.	+	.	TCR-Oran_TRA_D_V72
PTTO01001689.1	manual-annotation	Variable	586957	587255	.	+	.	TCR-Oran_TRA_D_V73
PTTO01001689.1	manual-annotation	Variable	588002	588291	.	+	.	TCR-Oran_TRA_D_V74
PTTO01001689.1	manual-annotation	Variable	590403	590704	.	+	.	TCR-Oran_TRA_D_V75
PTTO01001689.1	manual-annotation	Variable	591440	591717	.	+	.	TCR-Oran_TRA_D_V76
PTTO01001689.1	manual-annotation	Variable	593614	593843	.	+	.	TCR-Oran_TRA_D_V77p
PTTO01001689.1	manual-annotation	Variable	594650	594939	.	+	.	TCR-Oran_TRA_D_V78
PTTO01001689.1	manual-annotation	Variable	596893	597176	.	+	.	TCR-Oran_TRA_D_V79
PTTO01001689.1	manual-annotation	Variable	437565	437821	.	+	.	TCR-Oran_TRA_D_V7p
PTTO01001689.1	manual-annotation	Variable	439131	439423	.	+	.	TCR-Oran_TRA_D_V8
PTTO01001689.1	manual-annotation	Variable	597906	598195	.	+	.	TCR-Oran_TRA_D_V80p
PTTO01001689.1	manual-annotation	Variable	599970	600073	.	+	.	TCR-Oran_TRA_D_V81p
PTTO01001689.1	manual-annotation	Variable	602695	602981	.	+	.	TCR-Oran_TRA_D_V82p
PTTO01001689.1	manual-annotation	Variable	603667	603949	.	+	.	TCR-Oran_TRA_D_V83
PTTO01001689.1	manual-annotation	Variable	607314	607600	.	+	.	TCR-Oran_TRA_D_V84
PTTO01001689.1	manual-annotation	Variable	609185	609465	.	+	.	TCR-Oran_TRA_D_V85
PTTO01001689.1	manual-annotation	Variable	610975	611258	.	+	.	TCR-Oran_TRA_D_V86
PTTO01001689.1	manual-annotation	Variable	611835	612118	.	+	.	TCR-Oran_TRA_D_V87
PTTO01001689.1	manual-annotation	Variable	614153	614448	.	+	.	TCR-Oran_TRA_D_V88
PTTO01001689.1	manual-annotation	Variable	615862	616145	.	+	.	TCR-Oran_TRA_D_V89p
PTTO01001689.1	manual-annotation	Variable	444562	444896	.	+	.	TCR-Oran_TRA_D_V9
PTTO01001689.1	manual-annotation	Variable	617371	617711	.	+	.	TCR-Oran_TRA_D_V90
PTTO01001689.1	manual-annotation	Variable	619972	620315	.	+	.	TCR-Oran_TRA_D_V91
PTTO01001689.1	manual-annotation	Variable	621797	622125	.	+	.	TCR-Oran_TRA_D_V92
PTTO01001689.1	manual-annotation	Variable	623782	624080	.	+	.	TCR-Oran_TRA_D_V93
PTTO01001689.1	manual-annotation	Variable	624796	625139	.	+	.	TCR-Oran_TRA_D_V94
PTTO01001689.1	manual-annotation	Variable	626421	626764	.	+	.	TCR-Oran_TRA_D_V95
PTTO01001689.1	manual-annotation	Variable	627105	627442	.	+	.	TCR-Oran_TRA_D_V96
PTTO01001689.1	manual-annotation	Variable	630210	630469	.	+	.	TCR-Oran_TRA_D_V97
PTTO01001689.1	manual-annotation	Variable	632455	632798	.	+	.	TCR-Oran_TRA_D_V98
PTTO01001689.1	manual-annotation	Variable	635450	635793	.	+	.	TCR-Oran_TRA_D_V99
PTTO01001689.1	manual-annotation	Constant	726225	726341	.	+	.	TCR-Oran_TRAC
PTTO01002549.1	manual-annotation	Variable	3311562	3311303	.	-	.	TCR-Oran_TRB_V1
PTTO01002549.1	manual-annotation	Variable	3358762	3358494	.	-	.	TCR-Oran_TRB_V10
PTTO01002549.1	manual-annotation	Variable	3363013	3362721	.	-	.	TCR-Oran_TRB_V11
PTTO01002549.1	manual-annotation	Variable	3373947	3373892	.	-	.	TCR-Oran_TRB_V12
PTTO01002549.1	manual-annotation	Variable	3368853	3368540	.	-	.	TCR-Oran_TRB_V13
PTTO01002549.1	manual-annotation	Variable	3371832	3371555	.	-	.	TCR-Oran_TRB_V14p
PTTO01002549.1	manual-annotation	Variable	3373951	3373680	.	-	.	TCR-Oran_TRB_V15
PTTO01002549.1	manual-annotation	Variable	3378022	3377838	.	-	.	TCR-Oran_TRB_V16p
PTTO01002549.1	manual-annotation	Variable	3380592	3380291	.	-	.	TCR-Oran_TRB_V17
PTTO01002549.1	manual-annotation	Variable	3383208	3382922	.	-	.	TCR-Oran_TRB_V18
PTTO01002549.1	manual-annotation	Variable	3389555	3389281	.	-	.	TCR-Oran_TRB_V19
PTTO01002549.1	manual-annotation	Variable	3391540	3391464	.	-	.	TCR-Oran_TRB_V20
PTTO01002549.1	manual-annotation	Variable	3397499	3397183	.	-	.	TCR-Oran_TRB_V21
PTTO01002549.1	manual-annotation	Variable	3403997	3403699	.	-	.	TCR-Oran_TRB_V22
PTTO01002549.1	manual-annotation	Variable	3405074	3404977	.	-	.	TCR-Oran_TRB_V23p
PTTO01002549.1	manual-annotation	Variable	3409106	3408832	.	-	.	TCR-Oran_TRB_V24p
PTTO01002549.1	manual-annotation	Variable	3411211	3410896	.	-	.	TCR-Oran_TRB_V25
PTTO01002549.1	manual-annotation	Variable	3417532	3417375	.	-	.	TCR-Oran_TRB_V26p
PTTO01002549.1	manual-annotation	Variable	3417902	3417814	.	-	.	TCR-Oran_TRB_V27p
PTTO01002549.1	manual-annotation	Variable	3418906	3418599	.	-	.	TCR-Oran_TRB_V28
PTTO01002549.1	manual-annotation	Variable	3421249	3420973	.	-	.	TCR-Oran_TRB_V29p
PTTO01002549.1	manual-annotation	Variable	3317736	3317506	.	-	.	TCR-Oran_TRB_V2p
PTTO01002549.1	manual-annotation	Variable	3320419	3320184	.	-	.	TCR-Oran_TRB_V3
PTTO01002549.1	manual-annotation	Variable	3425037	3424934	.	-	.	TCR-Oran_TRB_V30p
PTTO01002549.1	manual-annotation	Variable	3427806	3427733	.	-	.	TCR-Oran_TRB_V31
PTTO01002549.1	manual-annotation	Variable	3431554	3431478	.	-	.	TCR-Oran_TRB_V32p
PTTO01002549.1	manual-annotation	Variable	3437499	3437189	.	-	.	TCR-Oran_TRB_V33
PTTO01002549.1	manual-annotation	Variable	3439363	3439090	.	-	.	TCR-Oran_TRB_V34p
PTTO01002549.1	manual-annotation	Variable	3450209	3449890	.	-	.	TCR-Oran_TRB_V35
PTTO01002549.1	manual-annotation	Variable	3453233	3452950	.	-	.	TCR-Oran_TRB_V36
PTTO01002549.1	manual-annotation	Variable	3458384	3458080	.	-	.	TCR-Oran_TRB_V37
PTTO01002549.1	manual-annotation	Variable	3461845	3461568	.	-	.	TCR-Oran_TRB_V38p
PTTO01002549.1	manual-annotation	Variable	3472651	3472365	.	-	.	TCR-Oran_TRB_V39
PTTO01002549.1	manual-annotation	Variable	3326538	3326306	.	-	.	TCR-Oran_TRB_V4
PTTO01002549.1	manual-annotation	Variable	3475334	3475093	.	-	.	TCR-Oran_TRB_V40p
PTTO01002549.1	manual-annotation	Variable	3482882	3482563	.	-	.	TCR-Oran_TRB_V41
PTTO01002549.1	manual-annotation	Variable	3484629	3484349	.	-	.	TCR-Oran_TRB_V44p
PTTO01002549.1	manual-annotation	Variable	3485860	3485572	.	-	.	TCR-Oran_TRB_V45p
PTTO01002549.1	manual-annotation	Variable	3571871	3571636	.	-	.	TCR-Oran_TRB_V46
PTTO01002549.1	manual-annotation	Variable	3328673	3328414	.	-	.	TCR-Oran_TRB_V5
PTTO01002549.1	manual-annotation	Variable	3341218	3340992	.	-	.	TCR-Oran_TRB_V6
PTTO01002549.1	manual-annotation	Variable	3342635	3342496	.	-	.	TCR-Oran_TRB_V7p
PTTO01002549.1	manual-annotation	Variable	3346811	3346627	.	-	.	TCR-Oran_TRB_V8p
PTTO01002549.1	manual-annotation	Variable	3350648	3350362	.	-	.	TCR-Oran_TRB_V9p
PTTO01002549.1	manual-annotation	Constant	3265326	3264747	.	-	.	TCR-Oran_TRBC1
PTTO01002549.1	manual-annotation	Constant	3287639	3287067	.	-	.	TCR-Oran_TRBC2
PTTO01001689.1	manual-annotation	Constant	723757	726341	.	+	.	TCR-Oran_TRDC
PTTO01004519.1	manual-annotation	Variable	7462759	7462458	.	-	.	TCR-Oran_TRG_V1
PTTO01004519.1	manual-annotation	Variable	7445286	7444985	.	-	.	TCR-Oran_TRG_V10
PTTO01004519.1	manual-annotation	Variable	7442696	7442362	.	-	.	TCR-Oran_TRG_V11
PTTO01004519.1	manual-annotation	Variable	7441652	7441336	.	-	.	TCR-Oran_TRG_V12
PTTO01004519.1	manual-annotation	Variable	7436299	7435998	.	-	.	TCR-Oran_TRG_V13
PTTO01004519.1	manual-annotation	Variable	7431649	7431333	.	-	.	TCR-Oran_TRG_V14
PTTO01004519.1	manual-annotation	Variable	7429184	7428883	.	-	.	TCR-Oran_TRG_V15
PTTO01004519.1	manual-annotation	Variable	7427947	7427631	.	-	.	TCR-Oran_TRG_V16
PTTO01004519.1	manual-annotation	Variable	7425893	7425580	.	-	.	TCR-Oran_TRG_V17
PTTO01004519.1	manual-annotation	Variable	7422893	7422592	.	-	.	TCR-Oran_TRG_V18
PTTO01004519.1	manual-annotation	Variable	7420460	7420159	.	-	.	TCR-Oran_TRG_V19
PTTO01004519.1	manual-annotation	Variable	7461268	7460958	.	-	.	TCR-Oran_TRG_V2
PTTO01004519.1	manual-annotation	Variable	7418110	7417801	.	-	.	TCR-Oran_TRG_V20
PTTO01004519.1	manual-annotation	Variable	7415554	7415256	.	-	.	TCR-Oran_TRG_V21
PTTO01004519.1	manual-annotation	Variable	7413114	7412798	.	-	.	TCR-Oran_TRG_V22
PTTO01004519.1	manual-annotation	Variable	7411180	7410879	.	-	.	TCR-Oran_TRG_V23
PTTO01004519.1	manual-annotation	Variable	7409339	7409028	.	-	.	TCR-Oran_TRG_V24
PTTO01004519.1	manual-annotation	Variable	7406920	7406605	.	-	.	TCR-Oran_TRG_V26
PTTO01004519.1	manual-annotation	Variable	7404279	7403978	.	-	.	TCR-Oran_TRG_V27
PTTO01004519.1	manual-annotation	Variable	7400666	7400365	.	-	.	TCR-Oran_TRG_V28
PTTO01004519.1	manual-annotation	Variable	7398933	7398699	.	-	.	TCR-Oran_TRG_V29
PTTO01004519.1	manual-annotation	Variable	7397214	7396910	.	-	.	TCR-Oran_TRG_V30
PTTO01004519.1	manual-annotation	Variable	7390543	7390227	.	-	.	TCR-Oran_TRG_V31
PTTO01004519.1	manual-annotation	Variable	7388393	7388083	.	-	.	TCR-Oran_TRG_V32
PTTO01004519.1	manual-annotation	Variable	7386015	7385714	.	-	.	TCR-Oran_TRG_V33
PTTO01004519.1	manual-annotation	Variable	7383977	7383673	.	-	.	TCR-Oran_TRG_V34
PTTO01004519.1	manual-annotation	Variable	7381659	7381358	.	-	.	TCR-Oran_TRG_V35
PTTO01004519.1	manual-annotation	Variable	7378379	7378138	.	-	.	TCR-Oran_TRG_V36p
PTTO01004519.1	manual-annotation	Variable	7354869	7354667	.	-	.	TCR-Oran_TRG_V37p
PTTO01004519.1	manual-annotation	Variable	7351800	7351541	.	-	.	TCR-Oran_TRG_V38
PTTO01004519.1	manual-annotation	Variable	7349169	7348886	.	-	.	TCR-Oran_TRG_V39
PTTO01004519.1	manual-annotation	Variable	7458810	7458512	.	-	.	TCR-Oran_TRG_V3p
PTTO01004519.1	manual-annotation	Variable	7456093	7455798	.	-	.	TCR-Oran_TRG_V4
PTTO01004519.1	manual-annotation	Variable	7328935	7328619	.	-	.	TCR-Oran_TRG_V40
PTTO01004519.1	manual-annotation	Variable	7326774	7326461	.	-	.	TCR-Oran_TRG_V41p
PTTO01004519.1	manual-annotation	Variable	7324207	7323912	.	-	.	TCR-Oran_TRG_V42
PTTO01004519.1	manual-annotation	Variable	7298165	7298364	.	-	.	TCR-Oran_TRG_V43p
PTTO01004519.1	manual-annotation	Variable	7292956	7293242	.	-	.	TCR-Oran_TRG_V44
PTTO01004519.1	manual-annotation	Variable	7289513	7289805	.	-	.	TCR-Oran_TRG_V45
PTTO01004519.1	manual-annotation	Variable	7284611	7284296	.	-	.	TCR-Oran_TRG_V46
PTTO01004519.1	manual-annotation	Variable	7275990	7275683	.	-	.	TCR-Oran_TRG_V47
PTTO01004519.1	manual-annotation	Variable	7260303	7259999	.	-	.	TCR-Oran_TRG_V48
PTTO01004519.1	manual-annotation	Variable	7257043	7256736	.	-	.	TCR-Oran_TRG_V49
PTTO01004519.1	manual-annotation	Variable	7454207	7453906	.	-	.	TCR-Oran_TRG_V5
PTTO01004519.1	manual-annotation	Variable	7255304	7255027	.	-	.	TCR-Oran_TRG_V50
PTTO01004519.1	manual-annotation	Variable	7252189	7251903	.	-	.	TCR-Oran_TRG_V51
PTTO01004519.1	manual-annotation	Variable	7250140	7249866	.	-	.	TCR-Oran_TRG_V52
PTTO01004519.1	manual-annotation	Variable	7248318	7248050	.	-	.	TCR-Oran_TRG_V53
PTTO01004519.1	manual-annotation	Variable	7243157	7242865	.	-	.	TCR-Oran_TRG_V54
PTTO01004519.1	manual-annotation	Variable	7241175	7240907	.	-	.	TCR-Oran_TRG_V55
PTTO01004519.1	manual-annotation	Variable	7232949	7232678	.	-	.	TCR-Oran_TRG_V56
PTTO01004519.1	manual-annotation	Variable	7452031	7451733	.	-	.	TCR-Oran_TRG_V6
PTTO01004519.1	manual-annotation	Variable	7450475	7450162	.	-	.	TCR-Oran_TRG_V7
PTTO01004519.1	manual-annotation	Variable	7447551	7447250	.	-	.	TCR-Oran_TRG_V8
PTTO01004519.1	manual-annotation	Variable	7446829	7446696	.	-	.	TCR-Oran_TRG_V9
PTTO01004519.1	manual-annotation	Constant	7361397	7361707	.	+	.	TCR-Oran_TRGC1
PTTO01004519.1	manual-annotation	Constant	7333832	7334155	.	+	.	TCR-Oran_TRGC2
PTTO01004519.1	manual-annotation	Constant	7308619	7308942	.	+	.	TCR-Oran_TRGC3
PTTO01004519.1	manual-annotation	Constant	7220908	7220511	.	-	.	TCR-Oran_TRGC4
PTTO01004116.1	manual-annotation	Constant	28763	28538	.	-	.	TCR-Oran_TRMC1
PTTO01004116.1	manual-annotation	Constant	151999	151725	.	-	.	TCR-Oran_TRMC10
PTTO01004116.1	manual-annotation	Constant	139161	139438	.	+	.	TCR-Oran_TRMC11
PTTO01004116.1	manual-annotation	Constant	28787	28672	.	-	.	TCR-Oran_TRMC12p
PTTO01001470.1	manual-annotation	Constant	27559	27292	.	-	.	TCR-Oran_TRMC13
PTTO01001470.1	manual-annotation	Constant	242602	242350	.	-	.	TCR-Oran_TRMC14
PTTO01000873.1	manual-annotation	Constant	72069	72289	.	+	.	TCR-Oran_TRMC15
PTTO01004116.1	manual-annotation	Constant	760250	759976	.	-	.	TCR-Oran_TRMC2
PTTO01004116.1	manual-annotation	Constant	745640	745906	.	+	.	TCR-Oran_TRMC3p
PTTO01004116.1	manual-annotation	Constant	718953	719185	.	+	.	TCR-Oran_TRMC4
PTTO01004116.1	manual-annotation	Constant	308205	307895	.	-	.	TCR-Oran_TRMC5
PTTO01004116.1	manual-annotation	Constant	295841	296115	.	+	.	TCR-Oran_TRMC6p
PTTO01004116.1	manual-annotation	Constant	272282	272092	.	-	.	TCR-Oran_TRMC7p
PTTO01004116.1	manual-annotation	Constant	268239	268552	.	+	.	TCR-Oran_TRMC8
PTTO01004116.1	manual-annotation	Constant	197822	197548	.	-	.	TCR-Oran_TRMC9
PTTO01004116.1	manual-annotation	Joining	31471	31398	.	-	.	TCR-Oran_TRMJ10
PTTO01001470.1	manual-annotation	Joining	29457	29373	.	-	.	TCR-Oran_TRMJ11
PTTO01001470.1	manual-annotation	Joining	39851	39766	.	-	.	TCR-Oran_TRMJ12
PTTO01001470.1	manual-annotation	Joining	245084	244999	.	-	.	TCR-Oran_TRMJ13
PTTO01000873.1	manual-annotation	Joining	69511	69426	.	-	.	TCR-Oran_TRMJ14
PTTO01000873.1	manual-annotation	Joining	70355	70430	.	+	.	TCR-Oran_TRMJ15
PTTO01004116.1	manual-annotation	Joining	763244	763159	.	-	.	TCR-Oran_TRMJ2
PTTO01004116.1	manual-annotation	Joining	708142	708227	.	+	.	TCR-Oran_TRMJ3
PTTO01004116.1	manual-annotation	Joining	317622	317537	.	-	.	TCR-Oran_TRMJ4
PTTO01004116.1	manual-annotation	Joining	310755	310670	.	-	.	TCR-Oran_TRMJ5
PTTO01004116.1	manual-annotation	Joining	293734	293793	.	+	.	TCR-Oran_TRMJ6p
PTTO01004116.1	manual-annotation	Joining	206930	206842	.	-	.	TCR-Oran_TRMJ7
PTTO01004116.1	manual-annotation	Joining	158342	158257	.	-	.	TCR-Oran_TRMJ8
PTTO01004116.1	manual-annotation	Joining	135425	135510	.	+	.	TCR-Oran_TRMJ9
PTTO01004116.1	manual-annotation	Variable	247329	246995	.	-	.	TCR-Oran_TRMV10
PTTO01004116.1	manual-annotation	Variable	205621	205317	.	-	.	TCR-Oran_TRMV11
PTTO01004116.1	manual-annotation	Variable	101741	102051	.	+	.	TCR-Oran_TRMV12
PTTO01004116.1	manual-annotation	Variable	80141	79810	.	-	.	TCR-Oran_TRMV13
PTTO01001470.1	manual-annotation	Variable	38642	38341	.	-	.	TCR-Oran_TRMV14
PTTO01001470.1	manual-annotation	Variable	84479	84145	.	-	.	TCR-Oran_TRMV15p
PTTO01001470.1	manual-annotation	Variable	252632	252331	.	-	.	TCR-Oran_TRMV16
PTTO01004127.1	manual-annotation	Variable	22937	23409	.	-	.	TCR-Oran_TRMV17
PTTO01000873.1	manual-annotation	Variable	37883	37489	.	-	.	TCR-Oran_TRMV18
PTTO01000873.1	manual-annotation	Variable	68799	69115	.	+	.	TCR-Oran_TRMV19
PTTO01004116.1	manual-annotation	Variable	879354	879110	.	-	.	TCR-Oran_TRMV1p
PTTO01004116.1	manual-annotation	Variable	850364	850036	.	-	.	TCR-Oran_TRMV2p
PTTO01004116.1	manual-annotation	Variable	80110	79852	.	-	.	TCR-Oran_TRMV3p
PTTO01004116.1	manual-annotation	Variable	101723	102044	.	+	.	TCR-Oran_TRMV4
PTTO01004116.1	manual-annotation	Variable	771307	771018	.	-	.	TCR-Oran_TRMV5
PTTO01004116.1	manual-annotation	Variable	709491	709795	.	+	.	TCR-Oran_TRMV6
PTTO01004116.1	manual-annotation	Variable	558603	558928	.	+	.	TCR-Oran_TRMV7
PTTO01004116.1	manual-annotation	Variable	362753	362254	.	-	.	TCR-Oran_TRMV8
PTTO01004116.1	manual-annotation	Variable	316279	315975	.	-	.	TCR-Oran_TRMV9
PTTO01004116.1	manual-annotation	Variable	773249	773164	.	-	.	TCR-Oran_TRMVJ1
PTTO01000376.1	manual-annotation	Gene	14599265	14594950	.	-	.	TLR-Oran_TLR1/6
PTTO01000376.1	manual-annotation	Exon	14599265	14594950	.	-	.	TLR-Oran_TLR1/6
PTTO01000376.1	manual-annotation	Gene	14588786	14585718	.	-	.	TLR-Oran_TLR10
PTTO01000376.1	manual-annotation	Exon	14588786	14585718	.	-	.	TLR-Oran_TLR10
PTTO01003695.1	manual-annotation	Gene	2248762	2251952	.	+	.	TLR-Oran_TLR13
PTTO01003695.1	manual-annotation	Exon	2248762	2251952	.	+	.	TLR-Oran_TLR13
PTTO01001633.1	manual-annotation	Gene	8981410	8984083	.	+	.	TLR-Oran_TLR2
PTTO01001633.1	manual-annotation	Exon	8981410	8984083	.	+	.	TLR-Oran_TLR2
PTTO01001633.1	manual-annotation	Gene	27829311	27837400	.	+	.	TLR-Oran_TLR3
PTTO01001633.1	manual-annotation	Exon	27829311	27829753	.	+	.	TLR-Oran_TLR3
PTTO01001633.1	manual-annotation	Exon	27831784	27831962	.	+	.	TLR-Oran_TLR3
PTTO01001633.1	manual-annotation	Exon	27833781	27835629	.	+	.	TLR-Oran_TLR3
PTTO01001633.1	manual-annotation	Exon	27837171	27837400	.	+	.	TLR-Oran_TLR3
PTTO01001940.1	manual-annotation	Gene	22525171	22514127	.	-	.	TLR-Oran_TLR4
PTTO01001940.1	manual-annotation	Exon	22525171	22524996	.	-	.	TLR-Oran_TLR4
PTTO01001940.1	manual-annotation	Exon	22518049	22517877	.	-	.	TLR-Oran_TLR4
PTTO01001940.1	manual-annotation	Exon	22516375	22514127	.	-	.	TLR-Oran_TLR4
PTTO01003256.1	manual-annotation	Gene	13968336	13965759	.	-	.	TLR-Oran_TLR5
PTTO01003256.1	manual-annotation	Exon	13968336	13965759	.	-	.	TLR-Oran_TLR5
PTTO01001315.1	manual-annotation	Gene	4100434	4089251	.	-	.	TLR-Oran_TLR7
PTTO01001315.1	manual-annotation	Exon	4100434	4089251	.	-	.	TLR-Oran_TLR7
PTTO01001315.1	manual-annotation	Gene	4076184	4070115	.	-	.	TLR-Oran_TLR8
PTTO01001315.1	manual-annotation	Exon	4076184	4070115	.	-	.	TLR-Oran_TLR8
PTTO01002829.1	manual-annotation	Gene	730137	725669	.	-	.	TLR-Oran_TLR9
PTTO01002829.1	manual-annotation	Exon	730137	725669	.	-	.	TLR-Oran_TLR9
PTTO01003710.1	manual-annotation	Gene	5781704	5793474	.	+	.	TNF-Oran_CD40LG
PTTO01003710.1	manual-annotation	Exon	5781704	5781861	.	+	.	TNF-Oran_CD40LG
PTTO01003710.1	manual-annotation	Exon	5783576	5783697	.	+	.	TNF-Oran_CD40LG
[truncated: 34 more rows]

## Sheet: Koala phaCin_unsw_v4.1
HiC_scaffold_2	manual-annotation	Gene	615614019	615621448	.	+	.	Ext. LRC-Phci-CEACM1-partial
HiC_scaffold_2	manual-annotation	Exon	615614019	615614363	.	+	.	Ext. LRC-Phci-CEACM1-partial
HiC_scaffold_2	manual-annotation	Exon	615620503	615620802	.	+	.	Ext. LRC-Phci-CEACM1-partial
HiC_scaffold_2	manual-annotation	Exon	615621134	615621448	.	+	.	Ext. LRC-Phci-CEACM1-partial
HiC_scaffold_2	manual-annotation	Gene	617329699	617331292	.	+	.	Ext. LRC-Phci-SIGLEC1-partial
HiC_scaffold_2	manual-annotation	Exon	617329690	617330481	.	+	.	Ext. LRC-Phci-SIGLEC1-partial
HiC_scaffold_2	manual-annotation	Exon	617330775	617331038	.	+	.	Ext. LRC-Phci-SIGLEC1-partial
HiC_scaffold_2	manual-annotation	Exon	617331128	617331292	.	+	.	Ext. LRC-Phci-SIGLEC1-partial
HiC_scaffold_2	manual-annotation	Gene	617007044	617014255	.	+	.	Ext. LRC-Phci-SIGLEC2
HiC_scaffold_2	manual-annotation	Exon	617007044	617007439	.	+	.	Ext. LRC-Phci-SIGLEC2
HiC_scaffold_2	manual-annotation	Exon	617010842	617011126	.	+	.	Ext. LRC-Phci-SIGLEC2
HiC_scaffold_2	manual-annotation	Exon	617012177	617012431	.	+	.	Ext. LRC-Phci-SIGLEC2
HiC_scaffold_2	manual-annotation	Exon	617013736	617014095	.	+	.	Ext. LRC-Phci-SIGLEC2
HiC_scaffold_2	manual-annotation	Exon	617014160	617014255	.	+	.	Ext. LRC-Phci-SIGLEC2
HiC_scaffold_2	manual-annotation	Gene	617207703	617204358	.	-	.	Ext. LRC-Phci-SIGLEC3-partial
HiC_scaffold_2	manual-annotation	Exon	617207661	617207380	.	-	.	Ext. LRC-Phci-SIGLEC3-partial
HiC_scaffold_2	manual-annotation	Exon	617205162	617204917	.	-	.	Ext. LRC-Phci-SIGLEC3-partial
HiC_scaffold_2	manual-annotation	Exon	617204831	617204355	.	-	.	Ext. LRC-Phci-SIGLEC3-partial
HiC_scaffold_2	manual-annotation	Gene	617291993	617290690	.	-	.	Ext. LRC-Phci-SIGLEC4-partial
HiC_scaffold_2	manual-annotation	Exon	617291996	617291622	.	-	.	Ext. LRC-Phci-SIGLEC4-partial
HiC_scaffold_2	manual-annotation	Exon	617290992	617290690	.	-	.	Ext. LRC-Phci-SIGLEC4-partial
HiC_scaffold_2	manual-annotation	Gene	617274710	617272373	.	-	.	Ext. LRC-Phci-SIGLEC5-partial
HiC_scaffold_2	manual-annotation	Exon	617274707	617274426	.	-	.	Ext. LRC-Phci-SIGLEC5-partial
HiC_scaffold_2	manual-annotation	Exon	617273166	617272918	.	-	.	Ext. LRC-Phci-SIGLEC5-partial
HiC_scaffold_2	manual-annotation	Exon	617272819	617272370	.	-	.	Ext. LRC-Phci-SIGLEC5-partial
HiC_scaffold_3	manual-annotation	Gene	235238561	235239541	.	+	.	Ext-MHCII-Phci-B3GALT4
HiC_scaffold_3	manual-annotation	Exon	235238561	235239541	.	+	.	Ext-MHCII-Phci-B3GALT4
HiC_scaffold_3	manual-annotation	Gene	235279701	235276882	.	-	.	Ext-MHCII-Phci-DAXX
HiC_scaffold_3	manual-annotation	Exon	235279701	235278496	.	-	.	Ext-MHCII-Phci-DAXX
HiC_scaffold_3	manual-annotation	Exon	235278382	235278167	.	-	.	Ext-MHCII-Phci-DAXX
HiC_scaffold_3	manual-annotation	Exon	235277663	235277169	.	-	.	Ext-MHCII-Phci-DAXX
HiC_scaffold_3	manual-annotation	Exon	235277028	235276882	.	-	.	Ext-MHCII-Phci-DAXX
HiC_scaffold_3	manual-annotation	Gene	235255259	235255959	.	+	.	Ext-MHCII-Phci-PFDN6
HiC_scaffold_3	manual-annotation	Exon	235255259	235255330	.	+	.	Ext-MHCII-Phci-PFDN6
HiC_scaffold_3	manual-annotation	Exon	235255410	235255541	.	+	.	Ext-MHCII-Phci-PFDN6
HiC_scaffold_3	manual-annotation	Exon	235255834	235255959	.	+	.	Ext-MHCII-Phci-PFDN6
HiC_scaffold_3	manual-annotation	Gene	235262487	235257676	.	-	.	Ext-MHCII-Phci-RGL2
HiC_scaffold_3	manual-annotation	Exon	235262487	235262350	.	-	.	Ext-MHCII-Phci-RGL2
HiC_scaffold_3	manual-annotation	Exon	235262249	235261980	.	-	.	Ext-MHCII-Phci-RGL2
HiC_scaffold_3	manual-annotation	Exon	235261502	235261233	.	-	.	Ext-MHCII-Phci-RGL2
HiC_scaffold_3	manual-annotation	Exon	235261054	235260596	.	-	.	Ext-MHCII-Phci-RGL2
HiC_scaffold_3	manual-annotation	Exon	235260575	235260495	.	-	.	Ext-MHCII-Phci-RGL2
HiC_scaffold_3	manual-annotation	Exon	235259655	235259620	.	-	.	Ext-MHCII-Phci-RGL2
HiC_scaffold_3	manual-annotation	Exon	235259509	235259387	.	-	.	Ext-MHCII-Phci-RGL2
HiC_scaffold_3	manual-annotation	Exon	235259259	235259164	.	-	.	Ext-MHCII-Phci-RGL2
HiC_scaffold_3	manual-annotation	Exon	235259060	235258539	.	-	.	Ext-MHCII-Phci-RGL2
HiC_scaffold_3	manual-annotation	Exon	235258161	235257676	.	-	.	Ext-MHCII-Phci-RGL2
HiC_scaffold_3	manual-annotation	Gene	235228382	235235778	.	+	.	Ext-MHCII-Phci-RSP18
HiC_scaffold_3	manual-annotation	Exon	235228382	235228510	.	+	.	Ext-MHCII-Phci-RSP18
HiC_scaffold_3	manual-annotation	Exon	235235277	235235594	.	+	.	Ext-MHCII-Phci-RSP18
HiC_scaffold_3	manual-annotation	Exon	235235683	235235778	.	+	.	Ext-MHCII-Phci-RSP18
HiC_scaffold_3	manual-annotation	Gene	235253040	235242780	.	-	.	Ext-MHCII-Phci-WDR46
HiC_scaffold_3	manual-annotation	Exon	235253040	235252717	.	-	.	Ext-MHCII-Phci-WDR46
HiC_scaffold_3	manual-annotation	Exon	235252332	235252249	.	-	.	Ext-MHCII-Phci-WDR46
HiC_scaffold_3	manual-annotation	Exon	235252013	235251900	.	-	.	Ext-MHCII-Phci-WDR46
HiC_scaffold_3	manual-annotation	Exon	235251710	235251624	.	-	.	Ext-MHCII-Phci-WDR46
HiC_scaffold_3	manual-annotation	Exon	235251049	235250975	.	-	.	Ext-MHCII-Phci-WDR46
HiC_scaffold_3	manual-annotation	Exon	235250874	235250395	.	-	.	Ext-MHCII-Phci-WDR46
HiC_scaffold_3	manual-annotation	Exon	235249936	235249835	.	-	.	Ext-MHCII-Phci-WDR46
HiC_scaffold_3	manual-annotation	Exon	235244287	235243952	.	-	.	Ext-MHCII-Phci-WDR46
HiC_scaffold_3	manual-annotation	Exon	235243300	235243190	.	-	.	Ext-MHCII-Phci-WDR46
HiC_scaffold_3	manual-annotation	Exon	235242878	235242780	.	-	.	Ext-MHCII-Phci-WDR46
HiC_scaffold_3	manual-annotation	Gene	235274361	235272595	.	-	.	Ext-MHCII-Phci-ZBTB22
HiC_scaffold_3	manual-annotation	Exon	235274361	235272595	.	-	.	Ext-MHCII-Phci-ZBTB22
HiC_scaffold_3	manual-annotation	Gene	231654897	231632226	.	-	.	Ext-MHCI-Phci-GABBR1
HiC_scaffold_3	manual-annotation	Exon	231654897	231654694	.	-	.	Ext-MHCI-Phci-GABBR1
HiC_scaffold_3	manual-annotation	Exon	231653567	231653364	.	-	.	Ext-MHCI-Phci-GABBR1
HiC_scaffold_3	manual-annotation	Exon	231650850	231650668	.	-	.	Ext-MHCI-Phci-GABBR1
HiC_scaffold_3	manual-annotation	Exon	231647488	231647339	.	-	.	Ext-MHCI-Phci-GABBR1
HiC_scaffold_3	manual-annotation	Exon	231646845	231646621	.	-	.	Ext-MHCI-Phci-GABBR1
HiC_scaffold_3	manual-annotation	Exon	231645081	231644974	.	-	.	Ext-MHCI-Phci-GABBR1
HiC_scaffold_3	manual-annotation	Exon	231644307	231644053	.	-	.	Ext-MHCI-Phci-GABBR1
HiC_scaffold_3	manual-annotation	Exon	231640232	231639963	.	-	.	Ext-MHCI-Phci-GABBR1
HiC_scaffold_3	manual-annotation	Exon	231635901	231635749	.	-	.	Ext-MHCI-Phci-GABBR1
HiC_scaffold_3	manual-annotation	Exon	231635147	231635007	.	-	.	Ext-MHCI-Phci-GABBR1
HiC_scaffold_3	manual-annotation	Exon	231633895	231633758	.	-	.	Ext-MHCI-Phci-GABBR1
HiC_scaffold_3	manual-annotation	Exon	231633325	231633221	.	-	.	Ext-MHCI-Phci-GABBR1
HiC_scaffold_3	manual-annotation	Exon	231632306	231632226	.	-	.	Ext-MHCI-Phci-GABBR1
HiC_scaffold_3	manual-annotation	Gene	231579459	231578986	.	-	.	Ext-MHCI-Phci-UBD
HiC_scaffold_3	manual-annotation	Exon	231579459	231578986	.	-	.	Ext-MHCI-Phci-UBD
HiC_scaffold_3	manual-annotation	Gene	232119150	232128060	.	+	.	Framework-ATAT1
HiC_scaffold_3	manual-annotation	Exon	232119150	232119282	.	+	.	Framework-ATAT1
HiC_scaffold_3	manual-annotation	Exon	232119773	232119842	.	+	.	Framework-ATAT1
HiC_scaffold_3	manual-annotation	Exon	232119978	232120072	.	+	.	Framework-ATAT1
HiC_scaffold_3	manual-annotation	Exon	232120248	232120312	.	+	.	Framework-ATAT1
HiC_scaffold_3	manual-annotation	Exon	232120443	232120557	.	+	.	Framework-ATAT1
HiC_scaffold_3	manual-annotation	Exon	232120740	232120845	.	+	.	Framework-ATAT1
HiC_scaffold_3	manual-annotation	Exon	232121754	232121803	.	+	.	Framework-ATAT1
HiC_scaffold_3	manual-annotation	Exon	232121913	232121981	.	+	.	Framework-ATAT1
HiC_scaffold_3	manual-annotation	Exon	232123419	232123491	.	+	.	Framework-ATAT1
HiC_scaffold_3	manual-annotation	Exon	232123830	232124074	.	+	.	Framework-ATAT1
HiC_scaffold_3	manual-annotation	Exon	232126684	232126768	.	+	.	Framework-ATAT1
HiC_scaffold_3	manual-annotation	Exon	232127659	232128060	.	+	.	Framework-ATAT1
HiC_scaffold_3	manual-annotation	Gene	232603443	232588678	.	-	.	Framework-CCHCR1
HiC_scaffold_3	manual-annotation	Exon	232603443	232603206	.	-	.	Framework-CCHCR1
HiC_scaffold_3	manual-annotation	Exon	232602674	232602606	.	-	.	Framework-CCHCR1
HiC_scaffold_3	manual-annotation	Exon	232602514	232602295	.	-	.	Framework-CCHCR1
HiC_scaffold_3	manual-annotation	Exon	232601170	232600868	.	-	.	Framework-CCHCR1
HiC_scaffold_3	manual-annotation	Exon	232599658	232599493	.	-	.	Framework-CCHCR1
HiC_scaffold_3	manual-annotation	Exon	232599382	232599245	.	-	.	Framework-CCHCR1
HiC_scaffold_3	manual-annotation	Exon	232598994	232598879	.	-	.	Framework-CCHCR1
HiC_scaffold_3	manual-annotation	Exon	232598650	232598495	.	-	.	Framework-CCHCR1
HiC_scaffold_3	manual-annotation	Exon	232594291	232594176	.	-	.	Framework-CCHCR1
HiC_scaffold_3	manual-annotation	Exon	232594098	232593990	.	-	.	Framework-CCHCR1
HiC_scaffold_3	manual-annotation	Exon	232593874	232593758	.	-	.	Framework-CCHCR1
HiC_scaffold_3	manual-annotation	Exon	232593541	232593490	.	-	.	Framework-CCHCR1
HiC_scaffold_3	manual-annotation	Exon	232593363	232593227	.	-	.	Framework-CCHCR1
HiC_scaffold_3	manual-annotation	Exon	232593071	232592881	.	-	.	Framework-CCHCR1
HiC_scaffold_3	manual-annotation	Exon	232592727	232592624	.	-	.	Framework-CCHCR1
HiC_scaffold_3	manual-annotation	Exon	232592313	232592160	.	-	.	Framework-CCHCR1
HiC_scaffold_3	manual-annotation	Exon	232592033	232591899	.	-	.	Framework-CCHCR1
HiC_scaffold_3	manual-annotation	Exon	232591723	232591639	.	-	.	Framework-CCHCR1
HiC_scaffold_3	manual-annotation	Exon	232588767	232588678	.	-	.	Framework-CCHCR1
HiC_scaffold_3	manual-annotation	Gene	232535004	232530413	.	-	.	Framework-CDSN
HiC_scaffold_3	manual-annotation	Exon	232535004	232534735	.	-	.	Framework-CDSN
HiC_scaffold_3	manual-annotation	Exon	232532842	232530413	.	-	.	Framework-CDSN
HiC_scaffold_3	manual-annotation	Gene	232312932	232330737	.	+	.	Framework-DDR1
HiC_scaffold_3	manual-annotation	Exon	232312932	232313013	.	+	.	Framework-DDR1
HiC_scaffold_3	manual-annotation	Exon	232318169	232318299	.	+	.	Framework-DDR1
HiC_scaffold_3	manual-annotation	Exon	232318398	232318501	.	+	.	Framework-DDR1
HiC_scaffold_3	manual-annotation	Exon	232318770	232319005	.	+	.	Framework-DDR1
HiC_scaffold_3	manual-annotation	Exon	232319681	232319830	.	+	.	Framework-DDR1
HiC_scaffold_3	manual-annotation	Exon	232320490	232320592	.	+	.	Framework-DDR1
HiC_scaffold_3	manual-annotation	Exon	232321156	232321345	.	+	.	Framework-DDR1
HiC_scaffold_3	manual-annotation	Exon	232321489	232321736	.	+	.	Framework-DDR1
HiC_scaffold_3	manual-annotation	Exon	232322407	232322509	.	+	.	Framework-DDR1
HiC_scaffold_3	manual-annotation	Exon	232322733	232322886	.	+	.	Framework-DDR1
HiC_scaffold_3	manual-annotation	Exon	232323298	232323468	.	+	.	Framework-DDR1
HiC_scaffold_3	manual-annotation	Exon	232324247	232324358	.	+	.	Framework-DDR1
HiC_scaffold_3	manual-annotation	Exon	232325528	232325780	.	+	.	Framework-DDR1
HiC_scaffold_3	manual-annotation	Exon	232327027	232327157	.	+	.	Framework-DDR1
HiC_scaffold_3	manual-annotation	Exon	232327362	232327584	.	+	.	Framework-DDR1
HiC_scaffold_3	manual-annotation	Exon	232328364	232328602	.	+	.	Framework-DDR1
HiC_scaffold_3	manual-annotation	Exon	232329241	232329393	.	+	.	Framework-DDR1
HiC_scaffold_3	manual-annotation	Exon	232329574	232330737	.	+	.	Framework-DDR1
HiC_scaffold_3	manual-annotation	Gene	232157313	232140206	.	-	.	Framework-DHX16
HiC_scaffold_3	manual-annotation	Exon	232157313	232156830	.	-	.	Framework-DHX16
HiC_scaffold_3	manual-annotation	Exon	232155904	232155654	.	-	.	Framework-DHX16
HiC_scaffold_3	manual-annotation	Exon	232155526	232155360	.	-	.	Framework-DHX16
HiC_scaffold_3	manual-annotation	Exon	232154993	232154933	.	-	.	Framework-DHX16
HiC_scaffold_3	manual-annotation	Exon	232152923	232152668	.	-	.	Framework-DHX16
HiC_scaffold_3	manual-annotation	Exon	232152068	232151862	.	-	.	Framework-DHX16
HiC_scaffold_3	manual-annotation	Exon	232151785	232151591	.	-	.	Framework-DHX16
HiC_scaffold_3	manual-annotation	Exon	232151159	232151045	.	-	.	Framework-DHX16
HiC_scaffold_3	manual-annotation	Exon	232150865	232150748	.	-	.	Framework-DHX16
HiC_scaffold_3	manual-annotation	Exon	232145708	232145494	.	-	.	Framework-DHX16
HiC_scaffold_3	manual-annotation	Exon	232145397	232145268	.	-	.	Framework-DHX16
HiC_scaffold_3	manual-annotation	Exon	232145118	232144962	.	-	.	Framework-DHX16
HiC_scaffold_3	manual-annotation	Exon	232142849	232142706	.	-	.	Framework-DHX16
HiC_scaffold_3	manual-annotation	Exon	232142584	232142418	.	-	.	Framework-DHX16
HiC_scaffold_3	manual-annotation	Exon	232142326	232142207	.	-	.	Framework-DHX16
HiC_scaffold_3	manual-annotation	Exon	232142060	232141992	.	-	.	Framework-DHX16
HiC_scaffold_3	manual-annotation	Exon	232141682	232141520	.	-	.	Framework-DHX16
HiC_scaffold_3	manual-annotation	Exon	232141411	232141239	.	-	.	Framework-DHX16
HiC_scaffold_3	manual-annotation	Exon	232140993	232140816	.	-	.	Framework-DHX16
HiC_scaffold_3	manual-annotation	Exon	232140436	232140206	.	-	.	Framework-DHX16
HiC_scaffold_3	manual-annotation	Gene	232204297	232197929	.	-	.	Framework-FLOT1
HiC_scaffold_3	manual-annotation	Exon	232204297	232204110	.	-	.	Framework-FLOT1
HiC_scaffold_3	manual-annotation	Exon	232203721	232203661	.	-	.	Framework-FLOT1
HiC_scaffold_3	manual-annotation	Exon	232203240	232203164	.	-	.	Framework-FLOT1
HiC_scaffold_3	manual-annotation	Exon	232203079	232202983	.	-	.	Framework-FLOT1
HiC_scaffold_3	manual-annotation	Exon	232202499	232202350	.	-	.	Framework-FLOT1
HiC_scaffold_3	manual-annotation	Exon	232202200	232202078	.	-	.	Framework-FLOT1
HiC_scaffold_3	manual-annotation	Exon	232201966	232201867	.	-	.	Framework-FLOT1
HiC_scaffold_3	manual-annotation	Exon	232201324	232201167	.	-	.	Framework-FLOT1
HiC_scaffold_3	manual-annotation	Exon	232199673	232199485	.	-	.	Framework-FLOT1
HiC_scaffold_3	manual-annotation	Exon	232199245	232199188	.	-	.	Framework-FLOT1
HiC_scaffold_3	manual-annotation	Exon	232199098	232198958	.	-	.	Framework-FLOT1
HiC_scaffold_3	manual-annotation	Exon	232198624	232198456	.	-	.	Framework-FLOT1
HiC_scaffold_3	manual-annotation	Exon	232198237	232197929	.	-	.	Framework-FLOT1
HiC_scaffold_3	manual-annotation	Gene	232207645	232206195	.	-	.	Framework-IER3
HiC_scaffold_3	manual-annotation	Exon	232207645	232207384	.	-	.	Framework-IER3
HiC_scaffold_3	manual-annotation	Exon	232207234	232206195	.	-	.	Framework-IER3
HiC_scaffold_3	manual-annotation	Gene	232184531	232177010	.	-	.	Framework-MDC1
HiC_scaffold_3	manual-annotation	Exon	232184531	232184151	.	-	.	Framework-MDC1
HiC_scaffold_3	manual-annotation	Exon	232183712	232183323	.	-	.	Framework-MDC1
HiC_scaffold_3	manual-annotation	Exon	232183242	232183167	.	-	.	Framework-MDC1
HiC_scaffold_3	manual-annotation	Exon	232182955	232182022	.	-	.	Framework-MDC1
HiC_scaffold_3	manual-annotation	Exon	232181933	232181862	.	-	.	Framework-MDC1
HiC_scaffold_3	manual-annotation	Exon	232181468	232180739	.	-	.	Framework-MDC1
HiC_scaffold_3	manual-annotation	Exon	232180664	232180618	.	-	.	Framework-MDC1
HiC_scaffold_3	manual-annotation	Exon	232179445	232178647	.	-	.	Framework-MDC1
HiC_scaffold_3	manual-annotation	Exon	232178571	232178445	.	-	.	Framework-MDC1
HiC_scaffold_3	manual-annotation	Exon	232178295	232178111	.	-	.	Framework-MDC1
HiC_scaffold_3	manual-annotation	Exon	232177907	232177777	.	-	.	Framework-MDC1
HiC_scaffold_3	manual-annotation	Exon	232177617	232177505	.	-	.	Framework-MDC1
HiC_scaffold_3	manual-annotation	Exon	232177274	232177010	.	-	.	Framework-MDC1
HiC_scaffold_3	manual-annotation	Gene	232176677	232172239	.	-	.	Framework-NRM
HiC_scaffold_3	manual-annotation	Exon	232176677	232176504	.	-	.	Framework-NRM
HiC_scaffold_3	manual-annotation	Exon	232175658	232175458	.	-	.	Framework-NRM
HiC_scaffold_3	manual-annotation	Exon	232173981	232173781	.	-	.	Framework-NRM
HiC_scaffold_3	manual-annotation	Exon	232173362	232172239	.	-	.	Framework-NRM
HiC_scaffold_3	manual-annotation	Gene	232633256	232624990	.	-	.	Framework-POU5F1
HiC_scaffold_3	manual-annotation	Exon	232633256	232632869	.	-	.	Framework-POU5F1
HiC_scaffold_3	manual-annotation	Exon	232628882	232628759	.	-	.	Framework-POU5F1
HiC_scaffold_3	manual-annotation	Exon	232628449	232628318	.	-	.	Framework-POU5F1
HiC_scaffold_3	manual-annotation	Exon	232627559	232627394	.	-	.	Framework-POU5F1
HiC_scaffold_3	manual-annotation	Exon	232625476	232624990	.	-	.	Framework-POU5F1
HiC_scaffold_3	manual-annotation	Gene	231759631	231763237	.	+	.	Framework-PPP1R11
HiC_scaffold_3	manual-annotation	Exon	231759631	231759913	.	+	.	Framework-PPP1R11
HiC_scaffold_3	manual-annotation	Exon	231760998	231761109	.	+	.	Framework-PPP1R11
HiC_scaffold_3	manual-annotation	Exon	231761905	231763237	.	+	.	Framework-PPP1R11
HiC_scaffold_3	manual-annotation	Gene	232171362	232160777	.	-	.	Framework-PPP1R18
HiC_scaffold_3	manual-annotation	Exon	232171362	232171225	.	-	.	Framework-PPP1R18
HiC_scaffold_3	manual-annotation	Exon	232169763	232168080	.	-	.	Framework-PPP1R18
HiC_scaffold_3	manual-annotation	Exon	232163276	232163058	.	-	.	Framework-PPP1R18
HiC_scaffold_3	manual-annotation	Exon	232161730	232160777	.	-	.	Framework-PPP1R18
HiC_scaffold_3	manual-annotation	Gene	232604269	232609955	.	+	.	Framework-TCF19
HiC_scaffold_3	manual-annotation	Exon	232604269	232604632	.	+	.	Framework-TCF19
HiC_scaffold_3	manual-annotation	Exon	232605027	232605496	.	+	.	Framework-TCF19
HiC_scaffold_3	manual-annotation	Exon	232607544	232608109	.	+	.	Framework-TCF19
HiC_scaffold_3	manual-annotation	Exon	232609091	232609955	.	+	.	Framework-TCF19
HiC_scaffold_3	manual-annotation	Gene	231854746	231840055	.	-	.	Framework-TRIM10
HiC_scaffold_3	manual-annotation	Exon	231854746	231854321	.	-	.	Framework-TRIM10
HiC_scaffold_3	manual-annotation	Exon	231849038	231848931	.	-	.	Framework-TRIM10
HiC_scaffold_3	manual-annotation	Exon	231848580	231848350	.	-	.	Framework-TRIM10
HiC_scaffold_3	manual-annotation	Exon	231843875	231843747	.	-	.	Framework-TRIM10
HiC_scaffold_3	manual-annotation	Exon	231840585	231840055	.	-	.	Framework-TRIM10
HiC_scaffold_3	manual-annotation	Gene	231860365	231876238	.	+	.	Framework-TRIM15
HiC_scaffold_3	manual-annotation	Exon	231860365	231861045	.	+	.	Framework-TRIM15
HiC_scaffold_3	manual-annotation	Exon	231861844	231861940	.	+	.	Framework-TRIM15
HiC_scaffold_3	manual-annotation	Exon	231865162	231865395	.	+	.	Framework-TRIM15
HiC_scaffold_3	manual-annotation	Exon	231873013	231873131	.	+	.	Framework-TRIM15
HiC_scaffold_3	manual-annotation	Exon	231873565	231873599	.	+	.	Framework-TRIM15
HiC_scaffold_3	manual-annotation	Exon	231875375	231876238	.	+	.	Framework-TRIM15
HiC_scaffold_3	manual-annotation	Gene	231904006	231896980	.	-	.	Framework-TRIM26
HiC_scaffold_3	manual-annotation	Exon	231904006	231903569	.	-	.	Framework-TRIM26
HiC_scaffold_3	manual-annotation	Exon	231901794	231901546	.	-	.	Framework-TRIM26
HiC_scaffold_3	manual-annotation	Exon	231898709	231898575	.	-	.	Framework-TRIM26
HiC_scaffold_3	manual-annotation	Exon	231897660	231897481	.	-	.	Framework-TRIM26
HiC_scaffold_3	manual-annotation	Exon	231897291	231896980	.	-	.	Framework-TRIM26
HiC_scaffold_3	manual-annotation	Gene	232358553	232369498	.	+	.	Framework-VARS2
HiC_scaffold_3	manual-annotation	Exon	232358553	232358753	.	+	.	Framework-VARS2
HiC_scaffold_3	manual-annotation	Exon	232358843	232359142	.	+	.	Framework-VARS2
HiC_scaffold_3	manual-annotation	Exon	232360650	232360820	.	+	.	Framework-VARS2
HiC_scaffold_3	manual-annotation	Exon	232360946	232361020	.	+	.	Framework-VARS2
HiC_scaffold_3	manual-annotation	Exon	232361107	232361451	.	+	.	Framework-VARS2
HiC_scaffold_3	manual-annotation	Exon	232361624	232361752	.	+	.	Framework-VARS2
HiC_scaffold_3	manual-annotation	Exon	232362818	232362904	.	+	.	Framework-VARS2
HiC_scaffold_3	manual-annotation	Exon	232364078	232364206	.	+	.	Framework-VARS2
HiC_scaffold_3	manual-annotation	Exon	232364314	232364421	.	+	.	Framework-VARS2
HiC_scaffold_3	manual-annotation	Exon	232364596	232364793	.	+	.	Framework-VARS2
HiC_scaffold_3	manual-annotation	Exon	232365021	232365500	.	+	.	Framework-VARS2
HiC_scaffold_3	manual-annotation	Exon	232365914	232366060	.	+	.	Framework-VARS2
HiC_scaffold_3	manual-annotation	Exon	232366192	232366338	.	+	.	Framework-VARS2
HiC_scaffold_3	manual-annotation	Exon	232366660	232366770	.	+	.	Framework-VARS2
HiC_scaffold_3	manual-annotation	Exon	232366866	232367249	.	+	.	Framework-VARS2
HiC_scaffold_3	manual-annotation	Exon	232368284	232368496	.	+	.	Framework-VARS2
HiC_scaffold_3	manual-annotation	Exon	232369388	232369498	.	+	.	Framework-VARS2
HiC_scaffold_3	manual-annotation	Gene	231752387	231755399	.	+	.	Framework-ZNRD1
HiC_scaffold_3	manual-annotation	Exon	231752387	231752498	.	+	.	Framework-ZNRD1
HiC_scaffold_3	manual-annotation	Exon	231752633	231752778	.	+	.	Framework-ZNRD1
HiC_scaffold_3	manual-annotation	Exon	231752994	231753098	.	+	.	Framework-ZNRD1
HiC_scaffold_3	manual-annotation	Exon	231753883	231753995	.	+	.	Framework-ZNRD1
HiC_scaffold_3	manual-annotation	Exon	231754454	231754521	.	+	.	Framework-ZNRD1
HiC_scaffold_3	manual-annotation	Exon	231755263	231755399	.	+	.	Framework-ZNRD1
HiC_scaffold_1	manual-annotation	Gene	187469352	187468882	.	-	.	IFN-Phci-IFNα1
HiC_scaffold_1	manual-annotation	Exon	187469352	187468882	.	-	.	IFN-Phci-IFNα1
HiC_scaffold_1	manual-annotation	Gene	270960085	270959564	.	-	.	IFN-Phci-IFNα10
HiC_scaffold_1	manual-annotation	Exon	270960085	270959564	.	-	.	IFN-Phci-IFNα10
HiC_scaffold_1	manual-annotation	Gene	270948189	270947668	.	-	.	IFN-Phci-IFNα11
HiC_scaffold_1	manual-annotation	Exon	270948189	270947668	.	-	.	IFN-Phci-IFNα11
HiC_scaffold_1	manual-annotation	Gene	270984608	270985156	.	+	.	IFN-Phci-IFNα12
HiC_scaffold_1	manual-annotation	Exon	270984608	270985156	.	+	.	IFN-Phci-IFNα12
HiC_scaffold_1	manual-annotation	Gene	270928361	270928903	.	+	.	IFN-Phci-IFNα13
HiC_scaffold_1	manual-annotation	Exon	270928361	270928903	.	+	.	IFN-Phci-IFNα13
HiC_scaffold_1	manual-annotation	Gene	187519367	187518834	.	-	.	IFN-Phci-IFNα2
HiC_scaffold_1	manual-annotation	Exon	187519367	187518834	.	-	.	IFN-Phci-IFNα2
HiC_scaffold_1	manual-annotation	Gene	187499522	187498974	.	-	.	IFN-Phci-IFNα3
HiC_scaffold_1	manual-annotation	Exon	187499522	187498974	.	-	.	IFN-Phci-IFNα3
HiC_scaffold_1	manual-annotation	Gene	187526098	187525562	.	-	.	IFN-Phci-IFNα4
HiC_scaffold_1	manual-annotation	Exon	187526098	187525562	.	-	.	IFN-Phci-IFNα4
HiC_scaffold_1	manual-annotation	Gene	270848959	270848492	.	-	.	IFN-Phci-IFNα5
HiC_scaffold_1	manual-annotation	Exon	270848959	270848492	.	-	.	IFN-Phci-IFNα5
HiC_scaffold_1	manual-annotation	Gene	270822398	270821850	.	-	.	IFN-Phci-IFNα6
HiC_scaffold_1	manual-annotation	Exon	270822398	270821850	.	-	.	IFN-Phci-IFNα6
HiC_scaffold_1	manual-annotation	Gene	270792799	270792251	.	-	.	IFN-Phci-IFNα7
HiC_scaffold_1	manual-annotation	Exon	270792799	270792251	.	-	.	IFN-Phci-IFNα7
HiC_scaffold_1	manual-annotation	Gene	270807597	270807049	.	-	.	IFN-Phci-IFNα8
HiC_scaffold_1	manual-annotation	Exon	270807597	270807049	.	-	.	IFN-Phci-IFNα8
HiC_scaffold_1	manual-annotation	Gene	270874873	270874325	.	-	.	IFN-Phci-IFNα9
HiC_scaffold_1	manual-annotation	Exon	270874873	270874325	.	-	.	IFN-Phci-IFNα9
HiC_scaffold_1	manual-annotation	Gene	270816837	270816340	.	-	.	IFN-Phci-IFNβ1
HiC_scaffold_1	manual-annotation	Exon	270816837	270816340	.	-	.	IFN-Phci-IFNβ1
HiC_scaffold_1	manual-annotation	Gene	270830753	270830268	.	-	.	IFN-Phci-IFNβ2
HiC_scaffold_1	manual-annotation	Exon	270830753	270830268	.	-	.	IFN-Phci-IFNβ2
HiC_scaffold_1	manual-annotation	Gene	270883021	270882518	.	-	.	IFN-Phci-IFNβ3
HiC_scaffold_1	manual-annotation	Exon	270883021	270882518	.	-	.	IFN-Phci-IFNβ3
HiC_scaffold_1	manual-annotation	Gene	270802046	270801549	.	-	.	IFN-Phci-IFNβ4
HiC_scaffold_1	manual-annotation	Exon	270802046	270801549	.	-	.	IFN-Phci-IFNβ4
HiC_scaffold_1	manual-annotation	Gene	270768251	270767766	.	-	.	IFN-Phci-IFNβ5
HiC_scaffold_1	manual-annotation	Exon	270768251	270767766	.	-	.	IFN-Phci-IFNβ5
HiC_scaffold_5	manual-annotation	Gene	61803459	61807563	.	+	.	IFN-Phci-IFNγ
HiC_scaffold_5	manual-annotation	Exon	61803459	61807563	.	+	.	IFN-Phci-IFNγ
HiC_scaffold_1	manual-annotation	Gene	195516133	195516735	.	+	.	IFN-Phci-IFNκ
HiC_scaffold_1	manual-annotation	Exon	195516133	195516735	.	+	.	IFN-Phci-IFNκ
HiC_scaffold_2	manual-annotation	Gene	610208139	610209617	.	+	.	IFN-Phci-IFNλ
HiC_scaffold_2	manual-annotation	Exon	610208139	610209617	.	+	.	IFN-Phci-IFNλ
HiC_scaffold_7	manual-annotation	Gene	3586534	3584281	.	-	.	IGH-Phci-IGHA
HiC_scaffold_7	manual-annotation	Exon	3586534	3586237	.	-	.	IGH-Phci-IGHA
HiC_scaffold_7	manual-annotation	Exon	3585723	3585392	.	-	.	IGH-Phci-IGHA
HiC_scaffold_7	manual-annotation	Exon	3584673	3584281	.	-	.	IGH-Phci-IGHA
HiC_scaffold_7	manual-annotation	Gene	3620552	3617746	.	-	.	IGH-Phci-IGHE
HiC_scaffold_7	manual-annotation	Exon	3620552	3620839	.	-	.	IGH-Phci-IGHE
HiC_scaffold_7	manual-annotation	Exon	3619927	3620257	.	-	.	IGH-Phci-IGHE
HiC_scaffold_7	manual-annotation	Exon	3619230	3619551	.	-	.	IGH-Phci-IGHE
HiC_scaffold_7	manual-annotation	Exon	3617746	3618081	.	-	.	IGH-Phci-IGHE
HiC_scaffold_7	manual-annotation	Gene	3660365	3656302	.	-	.	IGH-Phci-IGHG
HiC_scaffold_7	manual-annotation	Exon	3660365	3660075	.	-	.	IGH-Phci-IGHG
HiC_scaffold_7	manual-annotation	Exon	3658039	3657718	.	-	.	IGH-Phci-IGHG
HiC_scaffold_7	manual-annotation	Exon	3656631	3656302	.	-	.	IGH-Phci-IGHG
HiC_scaffold_7	manual-annotation	Gene	4027028	4023701	.	-	.	IGH-Phci-IGHM1
HiC_scaffold_7	manual-annotation	Exon	4027028	4026711	.	-	.	IGH-Phci-IGHM1
HiC_scaffold_7	manual-annotation	Exon	4026215	4025885	.	-	.	IGH-Phci-IGHM1
HiC_scaffold_7	manual-annotation	Exon	4024974	4024663	.	-	.	IGH-Phci-IGHM1
HiC_scaffold_7	manual-annotation	Exon	4024096	4023701	.	-	.	IGH-Phci-IGHM1
HiC_scaffold_7	manual-annotation	Gene	3749509	3746180	.	-	.	IGH-Phci-IGHM2
HiC_scaffold_7	manual-annotation	Exon	3749509	3749191	.	-	.	IGH-Phci-IGHM2
HiC_scaffold_7	manual-annotation	Exon	3748696	3748366	.	-	.	IGH-Phci-IGHM2
HiC_scaffold_7	manual-annotation	Exon	3747453	3747135	.	-	.	IGH-Phci-IGHM2
HiC_scaffold_7	manual-annotation	Exon	3746575	3746180	.	-	.	IGH-Phci-IGHM2
HiC_scaffold_210	manual-annotation	Variable	9174	8868	.	-	.	IGH-Phci-IGHV1
HiC_scaffold_7	manual-annotation	Variable	6271863	6271560	.	-	.	IGH-Phci-IGHV10
HiC_scaffold_7	manual-annotation	Variable	5964314	5964591	.	+	.	IGH-Phci-IGHV100
HiC_scaffold_7	manual-annotation	Variable	5971140	5971420	.	+	.	IGH-Phci-IGHV101
HiC_scaffold_7	manual-annotation	Variable	5983853	5984159	.	+	.	IGH-Phci-IGHV102
HiC_scaffold_7	manual-annotation	Variable	5997436	5997741	.	+	.	IGH-Phci-IGHV103
HiC_scaffold_7	manual-annotation	Variable	6022990	6023296	.	+	.	IGH-Phci-IGHV104
HiC_scaffold_7	manual-annotation	Variable	6051405	6051708	.	+	.	IGH-Phci-IGHV105
HiC_scaffold_7	manual-annotation	Variable	6061794	6062100	.	+	.	IGH-Phci-IGHV106
HiC_scaffold_7	manual-annotation	Variable	6070774	6071079	.	+	.	IGH-Phci-IGHV107
HiC_scaffold_7	manual-annotation	Variable	6091115	6091414	.	+	.	IGH-Phci-IGHV108
HiC_scaffold_7	manual-annotation	Variable	6107193	6107498	.	+	.	IGH-Phci-IGHV109
HiC_scaffold_7	manual-annotation	Variable	6263093	6262791	.	-	.	IGH-Phci-IGHV11
HiC_scaffold_7	manual-annotation	Variable	6119835	6120141	.	+	.	IGH-Phci-IGHV110
HiC_scaffold_7	manual-annotation	Variable	6123246	6123552	.	+	.	IGH-Phci-IGHV111
HiC_scaffold_7	manual-annotation	Variable	6136673	6136978	.	+	.	IGH-Phci-IGHV112
HiC_scaffold_7	manual-annotation	Variable	6149913	6150216	.	+	.	IGH-Phci-IGHV113
HiC_scaffold_7	manual-annotation	Variable	6161663	6161968	.	+	.	IGH-Phci-IGHV114
HiC_scaffold_7	manual-annotation	Variable	6170684	6170967	.	+	.	IGH-Phci-IGHV115
HiC_scaffold_7	manual-annotation	Variable	6188790	6189096	.	+	.	IGH-Phci-IGHV116
HiC_scaffold_7	manual-annotation	Variable	6198624	6198919	.	+	.	IGH-Phci-IGHV117
HiC_scaffold_7	manual-annotation	Variable	6371344	6371650	.	+	.	IGH-Phci-IGHV118
HiC_scaffold_7	manual-annotation	Variable	6380332	6380624	.	+	.	IGH-Phci-IGHV119
HiC_scaffold_7	manual-annotation	Variable	6247540	6247235	.	-	.	IGH-Phci-IGHV12
HiC_scaffold_7	manual-annotation	Variable	6394472	6394777	.	+	.	IGH-Phci-IGHV120
HiC_scaffold_7	manual-annotation	Variable	6405303	6405610	.	+	.	IGH-Phci-IGHV121
HiC_scaffold_7	manual-annotation	Variable	6418867	6419173	.	+	.	IGH-Phci-IGHV122
HiC_scaffold_7	manual-annotation	Variable	6428227	6428532	.	+	.	IGH-Phci-IGHV123
HiC_scaffold_7	manual-annotation	Variable	6453048	6453354	.	+	.	IGH-Phci-IGHV124
HiC_scaffold_7	manual-annotation	Variable	6471553	6471859	.	+	.	IGH-Phci-IGHV125
HiC_scaffold_720	manual-annotation	Variable	2541	2844	.	+	.	IGH-Phci-IGHV126
HiC_scaffold_720	manual-annotation	Variable	14279	14585	.	+	.	IGH-Phci-IGHV127
HiC_scaffold_720	manual-annotation	Variable	23212	23510	.	+	.	IGH-Phci-IGHV128
HiC_scaffold_720	manual-annotation	Variable	37386	37692	.	+	.	IGH-Phci-IGHV129
HiC_scaffold_7	manual-annotation	Variable	6224533	6224232	.	-	.	IGH-Phci-IGHV13
HiC_scaffold_726	manual-annotation	Variable	949	1254	.	+	.	IGH-Phci-IGHV130
HiC_scaffold_726	manual-annotation	Variable	17341	17638	.	+	.	IGH-Phci-IGHV131
HiC_scaffold_728	manual-annotation	Variable	100	403	.	+	.	IGH-Phci-IGHV132
HiC_scaffold_729	manual-annotation	Variable	23232	23538	.	+	.	IGH-Phci-IGHV133
HiC_scaffold_729	manual-annotation	Variable	43168	43466	.	+	.	IGH-Phci-IGHV134
HiC_scaffold_730	manual-annotation	Variable	39	333	.	+	.	IGH-Phci-IGHV135
HiC_scaffold_730	manual-annotation	Variable	22053	22336	.	+	.	IGH-Phci-IGHV136
HiC_scaffold_734	manual-annotation	Variable	7181	7487	.	+	.	IGH-Phci-IGHV137
HiC_scaffold_734	manual-annotation	Variable	42877	43167	.	+	.	IGH-Phci-IGHV138
HiC_scaffold_737	manual-annotation	Variable	3011	3317	.	+	.	IGH-Phci-IGHV139
HiC_scaffold_7	manual-annotation	Variable	5741973	5741667	.	-	.	IGH-Phci-IGHV14
HiC_scaffold_737	manual-annotation	Variable	12002	12305	.	+	.	IGH-Phci-IGHV140
HiC_scaffold_737	manual-annotation	Variable	26190	26487	.	+	.	IGH-Phci-IGHV141
HiC_scaffold_738	manual-annotation	Variable	22810	23110	.	+	.	IGH-Phci-IGHV142
HiC_scaffold_738	manual-annotation	Variable	38839	39143	.	+	.	IGH-Phci-IGHV143
HiC_scaffold_958	manual-annotation	Variable	1384	1666	.	+	.	IGH-Phci-IGHV144
HiC_scaffold_958	manual-annotation	Variable	22091	22394	.	+	.	IGH-Phci-IGHV145
HiC_scaffold_976	manual-annotation	Variable	2641	2938	.	+	.	IGH-Phci-IGHV146
HiC_scaffold_976	manual-annotation	Variable	18746	19051	.	+	.	IGH-Phci-IGHV147
HiC_scaffold_7	manual-annotation	Variable	5711552	5711245	.	-	.	IGH-Phci-IGHV15
HiC_scaffold_7	manual-annotation	Variable	5691970	5691664	.	-	.	IGH-Phci-IGHV16
HiC_scaffold_7	manual-annotation	Variable	5677402	5677096	.	-	.	IGH-Phci-IGHV17
HiC_scaffold_7	manual-annotation	Variable	5660232	5659948	.	-	.	IGH-Phci-IGHV18
HiC_scaffold_7	manual-annotation	Variable	5642324	5642022	.	-	.	IGH-Phci-IGHV19
HiC_scaffold_326	manual-annotation	Variable	1038	755	.	-	.	IGH-Phci-IGHV2
HiC_scaffold_7	manual-annotation	Variable	5636038	5635732	.	-	.	IGH-Phci-IGHV20
HiC_scaffold_7	manual-annotation	Variable	5612311	5612008	.	-	.	IGH-Phci-IGHV21
HiC_scaffold_7	manual-annotation	Variable	5600205	5599910	.	-	.	IGH-Phci-IGHV22
HiC_scaffold_7	manual-annotation	Variable	5578467	5578182	.	-	.	IGH-Phci-IGHV23
HiC_scaffold_7	manual-annotation	Variable	5565138	5564842	.	-	.	IGH-Phci-IGHV24
HiC_scaffold_7	manual-annotation	Variable	5554715	5554409	.	-	.	IGH-Phci-IGHV25
HiC_scaffold_7	manual-annotation	Variable	5549549	5549243	.	-	.	IGH-Phci-IGHV26
HiC_scaffold_7	manual-annotation	Variable	5517229	5516924	.	-	.	IGH-Phci-IGHV27
HiC_scaffold_7	manual-annotation	Variable	5507518	5507212	.	-	.	IGH-Phci-IGHV28
HiC_scaffold_7	manual-annotation	Variable	5443311	5443015	.	-	.	IGH-Phci-IGHV29
HiC_scaffold_7	manual-annotation	Variable	6534193	6533895	.	-	.	IGH-Phci-IGHV3
HiC_scaffold_7	manual-annotation	Variable	5428927	5428625	.	-	.	IGH-Phci-IGHV30
HiC_scaffold_7	manual-annotation	Variable	5418662	5418356	.	-	.	IGH-Phci-IGHV31
HiC_scaffold_7	manual-annotation	Variable	5387983	5387683	.	-	.	IGH-Phci-IGHV32
HiC_scaffold_7	manual-annotation	Variable	5381282	5380980	.	-	.	IGH-Phci-IGHV33
HiC_scaffold_7	manual-annotation	Variable	5326131	5325825	.	-	.	IGH-Phci-IGHV34
HiC_scaffold_7	manual-annotation	Variable	5300425	5300120	.	-	.	IGH-Phci-IGHV35
HiC_scaffold_7	manual-annotation	Variable	5284499	5284193	.	-	.	IGH-Phci-IGHV36
HiC_scaffold_7	manual-annotation	Variable	5257941	5257635	.	-	.	IGH-Phci-IGHV37
HiC_scaffold_7	manual-annotation	Variable	5243035	5242735	.	-	.	IGH-Phci-IGHV38
HiC_scaffold_7	manual-annotation	Variable	5230296	5229993	.	-	.	IGH-Phci-IGHV39
HiC_scaffold_7	manual-annotation	Variable	6499695	6499395	.	-	.	IGH-Phci-IGHV4
HiC_scaffold_7	manual-annotation	Variable	5192449	5192146	.	-	.	IGH-Phci-IGHV40
HiC_scaffold_7	manual-annotation	Variable	5177755	5177449	.	-	.	IGH-Phci-IGHV41
HiC_scaffold_7	manual-annotation	Variable	5159446	5159140	.	-	.	IGH-Phci-IGHV42
HiC_scaffold_7	manual-annotation	Variable	5131281	5130978	.	-	.	IGH-Phci-IGHV43
HiC_scaffold_7	manual-annotation	Variable	5115195	5114889	.	-	.	IGH-Phci-IGHV44
HiC_scaffold_7	manual-annotation	Variable	5079413	5079110	.	-	.	IGH-Phci-IGHV45
HiC_scaffold_7	manual-annotation	Variable	5064667	5064364	.	-	.	IGH-Phci-IGHV46
HiC_scaffold_7	manual-annotation	Variable	5039849	5039543	.	-	.	IGH-Phci-IGHV47
HiC_scaffold_7	manual-annotation	Variable	5001710	5001414	.	-	.	IGH-Phci-IGHV48
HiC_scaffold_7	manual-annotation	Variable	4995614	4995309	.	-	.	IGH-Phci-IGHV49
HiC_scaffold_7	manual-annotation	Variable	6485140	6484835	.	-	.	IGH-Phci-IGHV5
HiC_scaffold_7	manual-annotation	Variable	4968221	4967915	.	-	.	IGH-Phci-IGHV50
HiC_scaffold_7	manual-annotation	Variable	4948964	4948662	.	-	.	IGH-Phci-IGHV51
HiC_scaffold_7	manual-annotation	Variable	4925680	4925376	.	-	.	IGH-Phci-IGHV52
HiC_scaffold_7	manual-annotation	Variable	4893238	4892939	.	-	.	IGH-Phci-IGHV53
HiC_scaffold_7	manual-annotation	Variable	4860640	4860335	.	-	.	IGH-Phci-IGHV54
HiC_scaffold_7	manual-annotation	Variable	4840261	4839955	.	-	.	IGH-Phci-IGHV55
HiC_scaffold_7	manual-annotation	Variable	4809512	4809211	.	-	.	IGH-Phci-IGHV56
HiC_scaffold_7	manual-annotation	Variable	4794213	4793910	.	-	.	IGH-Phci-IGHV57
HiC_scaffold_716	manual-annotation	Variable	26417	26112	.	-	.	IGH-Phci-IGHV58
HiC_scaffold_716	manual-annotation	Variable	17427	17135	.	-	.	IGH-Phci-IGHV59
HiC_scaffold_7	manual-annotation	Variable	6354011	6353702	.	-	.	IGH-Phci-IGHV6
HiC_scaffold_716	manual-annotation	Variable	3294	2989	.	-	.	IGH-Phci-IGHV60
HiC_scaffold_721	manual-annotation	Variable	32412	32108	.	-	.	IGH-Phci-IGHV61
HiC_scaffold_721	manual-annotation	Variable	20724	20418	.	-	.	IGH-Phci-IGHV62
HiC_scaffold_721	manual-annotation	Variable	11906	11616	.	-	.	IGH-Phci-IGHV63
HiC_scaffold_722	manual-annotation	Variable	20024	19721	.	-	.	IGH-Phci-IGHV64
HiC_scaffold_723	manual-annotation	Variable	8529	8228	.	-	.	IGH-Phci-IGHV65
HiC_scaffold_724	manual-annotation	Variable	43718	43424	.	-	.	IGH-Phci-IGHV66
HiC_scaffold_724	manual-annotation	Variable	26315	26018	.	-	.	IGH-Phci-IGHV67
HiC_scaffold_724	manual-annotation	Variable	10191	9886	.	-	.	IGH-Phci-IGHV68
HiC_scaffold_725	manual-annotation	Variable	15712	15420	.	-	.	IGH-Phci-IGHV69
HiC_scaffold_7	manual-annotation	Variable	6345008	6344717	.	-	.	IGH-Phci-IGHV7
HiC_scaffold_725	manual-annotation	Variable	7075	6772	.	-	.	IGH-Phci-IGHV70
HiC_scaffold_727	manual-annotation	Variable	47111	46806	.	-	.	IGH-Phci-IGHV71
HiC_scaffold_727	manual-annotation	Variable	21663	21359	.	-	.	IGH-Phci-IGHV72
HiC_scaffold_727	manual-annotation	Variable	3665	3364	.	-	.	IGH-Phci-IGHV73
HiC_scaffold_732	manual-annotation	Variable	18586	18294	.	-	.	IGH-Phci-IGHV74
HiC_scaffold_732	manual-annotation	Variable	9921	9618	.	-	.	IGH-Phci-IGHV75
HiC_scaffold_733	manual-annotation	Variable	55989	55682	.	-	.	IGH-Phci-IGHV76
HiC_scaffold_1318	manual-annotation	Variable	5572	5877	.	+	.	IGH-Phci-IGHV77
HiC_scaffold_1318	manual-annotation	Variable	22054	22359	.	+	.	IGH-Phci-IGHV78
HiC_scaffold_1318	manual-annotation	Variable	25334	25641	.	+	.	IGH-Phci-IGHV79
HiC_scaffold_7	manual-annotation	Variable	6331471	6331176	.	-	.	IGH-Phci-IGHV8
HiC_scaffold_1318	manual-annotation	Variable	36457	36759	.	+	.	IGH-Phci-IGHV80
HiC_scaffold_1318	manual-annotation	Variable	50585	50889	.	+	.	IGH-Phci-IGHV81
HiC_scaffold_1318	manual-annotation	Variable	66368	66674	.	+	.	IGH-Phci-IGHV82
HiC_scaffold_1318	manual-annotation	Variable	69940	70231	.	+	.	IGH-Phci-IGHV83
HiC_scaffold_1318	manual-annotation	Variable	88054	88360	.	+	.	IGH-Phci-IGHV84
HiC_scaffold_1318	manual-annotation	Variable	97886	98180	.	+	.	IGH-Phci-IGHV85
HiC_scaffold_221	manual-annotation	Variable	2231	2537	.	+	.	IGH-Phci-IGHV86
HiC_scaffold_270	manual-annotation	Variable	472	778	.	+	.	IGH-Phci-IGHV87
HiC_scaffold_303	manual-annotation	Variable	5418	5725	.	+	.	IGH-Phci-IGHV88
HiC_scaffold_322	manual-annotation	Variable	2389	2685	.	+	.	IGH-Phci-IGHV89
HiC_scaffold_7	manual-annotation	Variable	6291980	6291676	.	-	.	IGH-Phci-IGHV9
HiC_scaffold_7	manual-annotation	Variable	5766382	5766685	.	+	.	IGH-Phci-IGHV90
HiC_scaffold_7	manual-annotation	Variable	5777742	5778045	.	+	.	IGH-Phci-IGHV91
HiC_scaffold_7	manual-annotation	Variable	5789292	5789598	.	+	.	IGH-Phci-IGHV92
HiC_scaffold_7	manual-annotation	Variable	5798049	5798355	.	+	.	IGH-Phci-IGHV93
HiC_scaffold_7	manual-annotation	Variable	5840750	5841055	.	+	.	IGH-Phci-IGHV94
HiC_scaffold_7	manual-annotation	Variable	5871094	5871394	.	+	.	IGH-Phci-IGHV95
HiC_scaffold_7	manual-annotation	Variable	5889370	5889676	.	+	.	IGH-Phci-IGHV96
HiC_scaffold_7	manual-annotation	Variable	5902485	5902791	.	+	.	IGH-Phci-IGHV97
HiC_scaffold_7	manual-annotation	Variable	5915411	5915717	.	+	.	IGH-Phci-IGHV98
HiC_scaffold_7	manual-annotation	Variable	5953497	5953787	.	+	.	IGH-Phci-IGHV99
HiC_scaffold_4	manual-annotation	Constant	377663313	377663636	.	+	.	IGK-Phci-IGK
HiC_scaffold_302	manual-annotation	Variable	3244	2955	.	-	.	IGK-Phci-IGKV1
HiC_scaffold_4	manual-annotation	Variable	375960672	375960375	.	-	.	IGK-Phci-IGKV10
HiC_scaffold_4	manual-annotation	Variable	376080362	376080655	.	+	.	IGK-Phci-IGKV100
HiC_scaffold_4	manual-annotation	Variable	376090246	376090543	.	+	.	IGK-Phci-IGKV101
HiC_scaffold_4	manual-annotation	Variable	376094667	376094958	.	+	.	IGK-Phci-IGKV102
HiC_scaffold_4	manual-annotation	Variable	376099270	376099567	.	+	.	IGK-Phci-IGKV103
HiC_scaffold_4	manual-annotation	Variable	376105080	376105370	.	+	.	IGK-Phci-IGKV104
HiC_scaffold_4	manual-annotation	Variable	376111950	376112247	.	+	.	IGK-Phci-IGKV105
HiC_scaffold_4	manual-annotation	Variable	376116562	376116859	.	+	.	IGK-Phci-IGKV106
HiC_scaffold_4	manual-annotation	Variable	376128856	376129153	.	+	.	IGK-Phci-IGKV107
HiC_scaffold_4	manual-annotation	Variable	376138134	376138431	.	+	.	IGK-Phci-IGKV108
HiC_scaffold_4	manual-annotation	Variable	376149442	376149737	.	+	.	IGK-Phci-IGKV109
HiC_scaffold_4	manual-annotation	Variable	375875943	375875646	.	-	.	IGK-Phci-IGKV11
HiC_scaffold_4	manual-annotation	Variable	376153858	376154148	.	+	.	IGK-Phci-IGKV110
HiC_scaffold_4	manual-annotation	Variable	376158451	376158746	.	+	.	IGK-Phci-IGKV111
HiC_scaffold_4	manual-annotation	Variable	376189652	376189948	.	+	.	IGK-Phci-IGKV112
HiC_scaffold_4	manual-annotation	Variable	376194064	376194348	.	+	.	IGK-Phci-IGKV113
HiC_scaffold_4	manual-annotation	Variable	376198672	376198942	.	+	.	IGK-Phci-IGKV114
HiC_scaffold_4	manual-annotation	Variable	376209890	376210181	.	+	.	IGK-Phci-IGKV115
HiC_scaffold_4	manual-annotation	Variable	376214284	376214581	.	+	.	IGK-Phci-IGKV116
HiC_scaffold_4	manual-annotation	Variable	376221121	376221417	.	+	.	IGK-Phci-IGKV117
HiC_scaffold_4	manual-annotation	Variable	376225656	376225953	.	+	.	IGK-Phci-IGKV118
HiC_scaffold_4	manual-annotation	Variable	376237956	376238235	.	+	.	IGK-Phci-IGKV119
HiC_scaffold_4	manual-annotation	Variable	375276965	375276665	.	-	.	IGK-Phci-IGKV12
HiC_scaffold_4	manual-annotation	Variable	376358920	376359217	.	+	.	IGK-Phci-IGKV120
HiC_scaffold_899	manual-annotation	Variable	783	1081	.	+	.	IGK-Phci-IGKV121
HiC_scaffold_899	manual-annotation	Variable	11823	12121	.	+	.	IGK-Phci-IGKV122
HiC_scaffold_899	manual-annotation	Variable	18950	19250	.	+	.	IGK-Phci-IGKV123
HiC_scaffold_899	manual-annotation	Variable	26892	27191	.	+	.	IGK-Phci-IGKV124
HiC_scaffold_899	manual-annotation	Variable	31386	31683	.	+	.	IGK-Phci-IGKV125
HiC_scaffold_899	manual-annotation	Variable	36803	37102	.	+	.	IGK-Phci-IGKV126
HiC_scaffold_899	manual-annotation	Variable	42353	42651	.	+	.	IGK-Phci-IGKV127
HiC_scaffold_813	manual-annotation	Variable	26360	26063	.	-	.	IGK-Phci-IGKV13
HiC_scaffold_813	manual-annotation	Variable	14522	14223	.	-	.	IGK-Phci-IGKV14
HiC_scaffold_813	manual-annotation	Variable	7551	7254	.	-	.	IGK-Phci-IGKV15
HiC_scaffold_242	manual-annotation	Variable	428	725	.	+	.	IGK-Phci-IGKV16
HiC_scaffold_242	manual-annotation	Variable	5032	5318	.	+	.	IGK-Phci-IGKV17
HiC_scaffold_264	manual-annotation	Variable	570	840	.	+	.	IGK-Phci-IGKV18
HiC_scaffold_4	manual-annotation	Variable	374090616	374090915	.	+	.	IGK-Phci-IGKV19
HiC_scaffold_4	manual-annotation	Variable	377567297	377567000	.	-	.	IGK-Phci-IGKV2
HiC_scaffold_4	manual-annotation	Variable	374105332	374105632	.	+	.	IGK-Phci-IGKV20
HiC_scaffold_4	manual-annotation	Variable	374108979	374109278	.	+	.	IGK-Phci-IGKV21
HiC_scaffold_4	manual-annotation	Variable	374114474	374114773	.	+	.	IGK-Phci-IGKV22
HiC_scaffold_4	manual-annotation	Variable	374121501	374121800	.	+	.	IGK-Phci-IGKV23
HiC_scaffold_4	manual-annotation	Variable	374132507	374132806	.	+	.	IGK-Phci-IGKV24
HiC_scaffold_4	manual-annotation	Variable	374147940	374148239	.	+	.	IGK-Phci-IGKV25
HiC_scaffold_4	manual-annotation	Variable	374156153	374156452	.	+	.	IGK-Phci-IGKV26
HiC_scaffold_4	manual-annotation	Variable	374163250	374163549	.	+	.	IGK-Phci-IGKV27
HiC_scaffold_4	manual-annotation	Variable	374169842	374170142	.	+	.	IGK-Phci-IGKV28
HiC_scaffold_4	manual-annotation	Variable	374176999	374177299	.	+	.	IGK-Phci-IGKV29
HiC_scaffold_4	manual-annotation	Variable	377520584	377520290	.	-	.	IGK-Phci-IGKV3
HiC_scaffold_4	manual-annotation	Variable	374186267	374186565	.	+	.	IGK-Phci-IGKV30
HiC_scaffold_4	manual-annotation	Variable	374199559	374199858	.	+	.	IGK-Phci-IGKV31
HiC_scaffold_4	manual-annotation	Variable	374207982	374208281	.	+	.	IGK-Phci-IGKV32
HiC_scaffold_4	manual-annotation	Variable	374222225	374222524	.	+	.	IGK-Phci-IGKV33
HiC_scaffold_4	manual-annotation	Variable	374234792	374235091	.	+	.	IGK-Phci-IGKV34
HiC_scaffold_4	manual-annotation	Variable	374242080	374242379	.	+	.	IGK-Phci-IGKV35
HiC_scaffold_4	manual-annotation	Variable	374253426	374253725	.	+	.	IGK-Phci-IGKV36
HiC_scaffold_4	manual-annotation	Variable	374259199	374259498	.	+	.	IGK-Phci-IGKV37
HiC_scaffold_4	manual-annotation	Variable	374264360	374264659	.	+	.	IGK-Phci-IGKV38
HiC_scaffold_4	manual-annotation	Variable	374271552	374271850	.	+	.	IGK-Phci-IGKV39
HiC_scaffold_4	manual-annotation	Variable	377384059	377383762	.	-	.	IGK-Phci-IGKV4
HiC_scaffold_4	manual-annotation	Variable	374290867	374291144	.	+	.	IGK-Phci-IGKV40
HiC_scaffold_4	manual-annotation	Variable	374296291	374296590	.	+	.	IGK-Phci-IGKV41
HiC_scaffold_4	manual-annotation	Variable	374304212	374304511	.	+	.	IGK-Phci-IGKV42
HiC_scaffold_4	manual-annotation	Variable	374312245	374312544	.	+	.	IGK-Phci-IGKV43
HiC_scaffold_4	manual-annotation	Variable	374317091	374317393	.	+	.	IGK-Phci-IGKV44
HiC_scaffold_4	manual-annotation	Variable	374324047	374324345	.	+	.	IGK-Phci-IGKV45
HiC_scaffold_4	manual-annotation	Variable	374332590	374332889	.	+	.	IGK-Phci-IGKV46
HiC_scaffold_4	manual-annotation	Variable	374346984	374347281	.	+	.	IGK-Phci-IGKV47
HiC_scaffold_4	manual-annotation	Variable	374355224	374355541	.	+	.	IGK-Phci-IGKV48
HiC_scaffold_4	manual-annotation	Variable	374373204	374373505	.	+	.	IGK-Phci-IGKV49
HiC_scaffold_4	manual-annotation	Variable	377362399	377362102	.	-	.	IGK-Phci-IGKV5
HiC_scaffold_4	manual-annotation	Variable	374380375	374380673	.	+	.	IGK-Phci-IGKV50
HiC_scaffold_4	manual-annotation	Variable	374388602	374388901	.	+	.	IGK-Phci-IGKV51
HiC_scaffold_4	manual-annotation	Variable	374393115	374393414	.	+	.	IGK-Phci-IGKV52
HiC_scaffold_4	manual-annotation	Variable	374398575	374398871	.	+	.	IGK-Phci-IGKV53
HiC_scaffold_4	manual-annotation	Variable	374403999	374404298	.	+	.	IGK-Phci-IGKV54
HiC_scaffold_4	manual-annotation	Variable	374409703	374410002	.	+	.	IGK-Phci-IGKV55
HiC_scaffold_4	manual-annotation	Variable	374419195	374419492	.	+	.	IGK-Phci-IGKV56
HiC_scaffold_4	manual-annotation	Variable	374427471	374427767	.	+	.	IGK-Phci-IGKV57
HiC_scaffold_4	manual-annotation	Variable	374437262	374437560	.	+	.	IGK-Phci-IGKV58
HiC_scaffold_4	manual-annotation	Variable	374441759	374442057	.	+	.	IGK-Phci-IGKV59
HiC_scaffold_4	manual-annotation	Variable	377350566	377350267	.	-	.	IGK-Phci-IGKV6
HiC_scaffold_4	manual-annotation	Variable	374447197	374447496	.	+	.	IGK-Phci-IGKV60
HiC_scaffold_4	manual-annotation	Variable	374452685	374452985	.	+	.	IGK-Phci-IGKV61
HiC_scaffold_4	manual-annotation	Variable	374457828	374458127	.	+	.	IGK-Phci-IGKV62
HiC_scaffold_4	manual-annotation	Variable	374463314	374463612	.	+	.	IGK-Phci-IGKV63
HiC_scaffold_4	manual-annotation	Variable	374468704	374469005	.	+	.	IGK-Phci-IGKV64
HiC_scaffold_4	manual-annotation	Variable	375253925	375254223	.	+	.	IGK-Phci-IGKV65
HiC_scaffold_4	manual-annotation	Variable	375267366	375267660	.	+	.	IGK-Phci-IGKV66
HiC_scaffold_4	manual-annotation	Variable	375316003	375316301	.	+	.	IGK-Phci-IGKV67
HiC_scaffold_4	manual-annotation	Variable	375318894	375319193	.	+	.	IGK-Phci-IGKV68
HiC_scaffold_4	manual-annotation	Variable	375326850	375327151	.	+	.	IGK-Phci-IGKV69
HiC_scaffold_4	manual-annotation	Variable	377343599	377343302	.	-	.	IGK-Phci-IGKV7
HiC_scaffold_4	manual-annotation	Variable	375337413	375337720	.	+	.	IGK-Phci-IGKV70
HiC_scaffold_4	manual-annotation	Variable	375340865	375341164	.	+	.	IGK-Phci-IGKV71
HiC_scaffold_4	manual-annotation	Variable	375354596	375354895	.	+	.	IGK-Phci-IGKV72
HiC_scaffold_4	manual-annotation	Variable	375377866	375378158	.	+	.	IGK-Phci-IGKV73
HiC_scaffold_4	manual-annotation	Variable	375406168	375406474	.	+	.	IGK-Phci-IGKV74
HiC_scaffold_4	manual-annotation	Variable	375430966	375431271	.	+	.	IGK-Phci-IGKV75
HiC_scaffold_4	manual-annotation	Variable	375458518	375458823	.	+	.	IGK-Phci-IGKV76
HiC_scaffold_4	manual-annotation	Variable	375815231	375815528	.	+	.	IGK-Phci-IGKV77
HiC_scaffold_4	manual-annotation	Variable	375826271	375826570	.	+	.	IGK-Phci-IGKV78
HiC_scaffold_4	manual-annotation	Variable	375873370	375873667	.	+	.	IGK-Phci-IGKV79
HiC_scaffold_4	manual-annotation	Variable	375976022	375975726	.	-	.	IGK-Phci-IGKV8
HiC_scaffold_4	manual-annotation	Variable	375881030	375881327	.	+	.	IGK-Phci-IGKV80
HiC_scaffold_4	manual-annotation	Variable	375886507	375886804	.	+	.	IGK-Phci-IGKV81
HiC_scaffold_4	manual-annotation	Variable	375893970	375894263	.	+	.	IGK-Phci-IGKV82
HiC_scaffold_4	manual-annotation	Variable	375898145	375898442	.	+	.	IGK-Phci-IGKV83
HiC_scaffold_4	manual-annotation	Variable	375909310	375909607	.	+	.	IGK-Phci-IGKV84
HiC_scaffold_4	manual-annotation	Variable	375991087	375991384	.	+	.	IGK-Phci-IGKV85
HiC_scaffold_4	manual-annotation	Variable	375996101	375996389	.	+	.	IGK-Phci-IGKV86
HiC_scaffold_4	manual-annotation	Variable	376005930	376006218	.	+	.	IGK-Phci-IGKV87
HiC_scaffold_4	manual-annotation	Variable	376010329	376010626	.	+	.	IGK-Phci-IGKV88
HiC_scaffold_4	manual-annotation	Variable	376017748	376018045	.	+	.	IGK-Phci-IGKV89
HiC_scaffold_4	manual-annotation	Variable	375971835	375971538	.	-	.	IGK-Phci-IGKV9
HiC_scaffold_4	manual-annotation	Variable	376021939	376022232	.	+	.	IGK-Phci-IGKV90
HiC_scaffold_4	manual-annotation	Variable	376024550	376024840	.	+	.	IGK-Phci-IGKV91
HiC_scaffold_4	manual-annotation	Variable	376029164	376029460	.	+	.	IGK-Phci-IGKV92
HiC_scaffold_4	manual-annotation	Variable	376037036	376037333	.	+	.	IGK-Phci-IGKV93
HiC_scaffold_4	manual-annotation	Variable	376046959	376047250	.	+	.	IGK-Phci-IGKV94
HiC_scaffold_4	manual-annotation	Variable	376051356	376051651	.	+	.	IGK-Phci-IGKV95
HiC_scaffold_4	manual-annotation	Variable	376058322	376058615	.	+	.	IGK-Phci-IGKV96
HiC_scaffold_4	manual-annotation	Variable	376062832	376063127	.	+	.	IGK-Phci-IGKV97
HiC_scaffold_4	manual-annotation	Variable	376067415	376067700	.	+	.	IGK-Phci-IGKV98
HiC_scaffold_4	manual-annotation	Variable	376075310	376075604	.	+	.	IGK-Phci-IGKV99
HiC_scaffold_1	manual-annotation	Constant	725914363	725914044	.	-	.	IGL-Phci-IGL1
HiC_scaffold_1	manual-annotation	Constant	725900881	725900561	.	-	.	IGL-Phci-IGL2
HiC_scaffold_1	manual-annotation	Constant	725893735	725893416	.	-	.	IGL-Phci-IGL3
HiC_scaffold_1	manual-annotation	Constant	725888175	725887855	.	-	.	IGL-Phci-IGL4
HiC_scaffold_455	manual-annotation	Constant	10217	10537	.	+	.	IGL-Phci-IGL5
HiC_scaffold_455	manual-annotation	Constant	17347	17668	.	+	.	IGL-Phci-IGL6
HiC_scaffold_455	manual-annotation	Constant	24845	25155	.	+	.	IGL-Phci-IGL7
HiC_scaffold_455	manual-annotation	Constant	32488	32808	.	+	.	IGL-Phci-IGL8
HiC_scaffold_455	manual-annotation	Constant	38042	38360	.	+	.	IGL-Phci-IGL9
HiC_scaffold_1	manual-annotation	Variable	727263570	727263240	.	-	.	IGL-Phci-IGLV1
HiC_scaffold_1	manual-annotation	Variable	726011620	726011288	.	-	.	IGL-Phci-IGLV10
HiC_scaffold_1	manual-annotation	Variable	726002681	726002354	.	-	.	IGL-Phci-IGLV11
HiC_scaffold_1	manual-annotation	Variable	725993762	725993432	.	-	.	IGL-Phci-IGLV12
HiC_scaffold_1	manual-annotation	Variable	725972646	725972310	.	-	.	IGL-Phci-IGLV13
HiC_scaffold_1	manual-annotation	Variable	725965438	725965108	.	-	.	IGL-Phci-IGLV14
HiC_scaffold_1	manual-annotation	Variable	725953921	725953591	.	-	.	IGL-Phci-IGLV15
HiC_scaffold_1	manual-annotation	Variable	727124172	727123833	.	-	.	IGL-Phci-IGLV2
HiC_scaffold_1	manual-annotation	Variable	727110179	727109848	.	-	.	IGL-Phci-IGLV3
HiC_scaffold_1	manual-annotation	Variable	726074046	726073720	.	-	.	IGL-Phci-IGLV4
HiC_scaffold_1	manual-annotation	Variable	726059159	726058833	.	-	.	IGL-Phci-IGLV5
HiC_scaffold_1	manual-annotation	Variable	726050208	726049878	.	-	.	IGL-Phci-IGLV6
HiC_scaffold_1	manual-annotation	Variable	726039331	726039001	.	-	.	IGL-Phci-IGLV7
HiC_scaffold_1	manual-annotation	Variable	726030365	726030032	.	-	.	IGL-Phci-IGLV8
HiC_scaffold_1	manual-annotation	Variable	726022377	726022047	.	-	.	IGL-Phci-IGLV9
HiC_scaffold_3	manual-annotation	Gene	104795059	104793071	.	-	.	IL-Phci-IL10
HiC_scaffold_3	manual-annotation	Exon	104795059	104794907	.	-	.	IL-Phci-IL10
HiC_scaffold_3	manual-annotation	Exon	104793225	104793071	.	-	.	IL-Phci-IL10
HiC_scaffold_2	manual-annotation	Gene	624597481	624599682	.	+	.	IL-Phci-IL11
HiC_scaffold_2	manual-annotation	Exon	624597481	624597672	.	+	.	IL-Phci-IL11
HiC_scaffold_2	manual-annotation	Exon	624598465	624598554	.	+	.	IL-Phci-IL11
HiC_scaffold_2	manual-annotation	Exon	624598625	624598795	.	+	.	IL-Phci-IL11
HiC_scaffold_2	manual-annotation	Exon	624599512	624599682	.	+	.	IL-Phci-IL11
HiC_scaffold_2	manual-annotation	Gene	20650089	20655379	.	+	.	IL-Phci-IL12A
HiC_scaffold_2	manual-annotation	Exon	20650089	20650259	.	+	.	IL-Phci-IL12A
HiC_scaffold_2	manual-annotation	Exon	20652895	20653389	.	+	.	IL-Phci-IL12A
HiC_scaffold_2	manual-annotation	Exon	20655224	20655379	.	+	.	IL-Phci-IL12A
HiC_scaffold_4	manual-annotation	Gene	21164070	21169070	.	+	.	IL-Phci-IL12B
HiC_scaffold_4	manual-annotation	Exon	21164070	21164348	.	+	.	IL-Phci-IL12B
HiC_scaffold_4	manual-annotation	Exon	21165376	21165495	.	+	.	IL-Phci-IL12B
HiC_scaffold_4	manual-annotation	Exon	21167244	21167459	.	+	.	IL-Phci-IL12B
HiC_scaffold_4	manual-annotation	Exon	21168343	21168516	.	+	.	IL-Phci-IL12B
HiC_scaffold_4	manual-annotation	Exon	21168948	21169070	.	+	.	IL-Phci-IL12B
HiC_scaffold_4	manual-annotation	Gene	62867027	62856388	.	-	.	IL-Phci-IL13A
HiC_scaffold_4	manual-annotation	Exon	62867027	62866977	.	-	.	IL-Phci-IL13A
HiC_scaffold_4	manual-annotation	Exon	62865357	62865254	.	-	.	IL-Phci-IL13A
HiC_scaffold_4	manual-annotation	Exon	62856488	62856388	.	-	.	IL-Phci-IL13A
HiC_scaffold_4	manual-annotation	Gene	62893020	62892837	.	-	.	IL-Phci-IL13Bp
HiC_scaffold_4	manual-annotation	Exon	62893020	62892837	.	-	.	IL-Phci-IL13Bp
HiC_scaffold_6	manual-annotation	Gene	150329513	150335923	.	+	.	IL-Phci-IL15
HiC_scaffold_6	manual-annotation	Exon	150329513	150329620	.	+	.	IL-Phci-IL15
HiC_scaffold_6	manual-annotation	Exon	150331731	150331832	.	+	.	IL-Phci-IL15
HiC_scaffold_6	manual-annotation	Exon	150335786	150335923	.	+	.	IL-Phci-IL15
HiC_scaffold_7	manual-annotation	Gene	145961042	146072725	.	+	.	IL-Phci-IL16
HiC_scaffold_7	manual-annotation	Exon	145961042	145961476	.	+	.	IL-Phci-IL16
HiC_scaffold_7	manual-annotation	Exon	145983483	145983590	.	+	.	IL-Phci-IL16
HiC_scaffold_7	manual-annotation	Exon	145999596	145999742	.	+	.	IL-Phci-IL16
HiC_scaffold_7	manual-annotation	Exon	146005036	146005146	.	+	.	IL-Phci-IL16
HiC_scaffold_7	manual-annotation	Exon	146019184	146019327	.	+	.	IL-Phci-IL16
HiC_scaffold_7	manual-annotation	Exon	146025905	146026075	.	+	.	IL-Phci-IL16
HiC_scaffold_7	manual-annotation	Exon	146033596	146033679	.	+	.	IL-Phci-IL16
HiC_scaffold_7	manual-annotation	Exon	146034533	146034772	.	+	.	IL-Phci-IL16
HiC_scaffold_7	manual-annotation	Exon	146036663	146036782	.	+	.	IL-Phci-IL16
HiC_scaffold_7	manual-annotation	Exon	146041258	146041368	.	+	.	IL-Phci-IL16
HiC_scaffold_7	manual-annotation	Exon	146044738	146045268	.	+	.	IL-Phci-IL16
HiC_scaffold_7	manual-annotation	Exon	146051332	146051493	.	+	.	IL-Phci-IL16
HiC_scaffold_7	manual-annotation	Exon	146055933	146057024	.	+	.	IL-Phci-IL16
HiC_scaffold_7	manual-annotation	Exon	146057733	146057903	.	+	.	IL-Phci-IL16
HiC_scaffold_7	manual-annotation	Exon	146060401	146060604	.	+	.	IL-Phci-IL16
HiC_scaffold_7	manual-annotation	Exon	146070546	146070662	.	+	.	IL-Phci-IL16
HiC_scaffold_7	manual-annotation	Exon	146072495	146072725	.	+	.	IL-Phci-IL16
HiC_scaffold_3	manual-annotation	Gene	261991089	261991874	.	+	.	IL-Phci-IL17A
HiC_scaffold_3	manual-annotation	Exon	261991089	261991262	.	+	.	IL-Phci-IL17A
HiC_scaffold_3	manual-annotation	Exon	261991644	261991874	.	+	.	IL-Phci-IL17A
HiC_scaffold_4	manual-annotation	Gene	1603152	1599727	.	-	.	IL-Phci-IL17B
HiC_scaffold_4	manual-annotation	Exon	1603152	1602826	.	-	.	IL-Phci-IL17B
HiC_scaffold_4	manual-annotation	Exon	1599996	1599727	.	-	.	IL-Phci-IL17B
HiC_scaffold_4	manual-annotation	Gene	361610000	361611708	.	+	.	IL-Phci-IL17C
HiC_scaffold_4	manual-annotation	Exon	361610000	361610266	.	+	.	IL-Phci-IL17C
HiC_scaffold_4	manual-annotation	Exon	361611445	361611708	.	+	.	IL-Phci-IL17C
HiC_scaffold_2	manual-annotation	Gene	463982263	463963812	.	-	.	IL-Phci-IL17D
HiC_scaffold_2	manual-annotation	Exon	463982523	463982263	.	-	.	IL-Phci-IL17D
HiC_scaffold_2	manual-annotation	Exon	463963812	463963492	.	-	.	IL-Phci-IL17D
HiC_scaffold_3	manual-annotation	Gene	262065057	262068954	.	+	.	IL-Phci-IL17F
HiC_scaffold_3	manual-annotation	Exon	262065057	262064809	.	+	.	IL-Phci-IL17F
HiC_scaffold_3	manual-annotation	Exon	262069115	262068954	.	+	.	IL-Phci-IL17F
HiC_scaffold_2	manual-annotation	Gene	507100428	507098555	.	-	.	IL-Phci-IL18A
HiC_scaffold_2	manual-annotation	Exon	507100428	507100285	.	-	.	IL-Phci-IL18A
HiC_scaffold_2	manual-annotation	Exon	507099383	507099246	.	-	.	IL-Phci-IL18A
HiC_scaffold_2	manual-annotation	Exon	507098773	507098555	.	-	.	IL-Phci-IL18A
HiC_scaffold_2	manual-annotation	Gene	507204005	507194390	.	-	.	IL-Phci-IL18B
HiC_scaffold_2	manual-annotation	Exon	507204005	507203862	.	-	.	IL-Phci-IL18B
HiC_scaffold_2	manual-annotation	Exon	507200241	507200092	.	-	.	IL-Phci-IL18B
HiC_scaffold_2	manual-annotation	Exon	507197838	507197623	.	-	.	IL-Phci-IL18B
HiC_scaffold_2	manual-annotation	Exon	507194824	507194390	.	-	.	IL-Phci-IL18B
HiC_scaffold_2	manual-annotation	Gene	507243167	507234743	.	-	.	IL-Phci-IL18C
HiC_scaffold_2	manual-annotation	Exon	507243167	507243033	.	-	.	IL-Phci-IL18C
HiC_scaffold_2	manual-annotation	Exon	507238635	507238492	.	-	.	IL-Phci-IL18C
HiC_scaffold_2	manual-annotation	Exon	507234949	507234743	.	-	.	IL-Phci-IL18C
HiC_scaffold_3	manual-annotation	Gene	104911705	104925733	.	+	.	IL-Phci-IL19
HiC_scaffold_3	manual-annotation	Exon	104911705	104911848	.	+	.	IL-Phci-IL19
HiC_scaffold_3	manual-annotation	Exon	104921007	104921192	.	+	.	IL-Phci-IL19
HiC_scaffold_3	manual-annotation	Exon	104923610	104923687	.	+	.	IL-Phci-IL19
HiC_scaffold_3	manual-annotation	Exon	104925638	104925733	.	+	.	IL-Phci-IL19
HiC_scaffold_4	manual-annotation	Gene	373333922	373330645	.	-	.	IL-Phci-IL1B
HiC_scaffold_4	manual-annotation	Exon	373333922	373333698	.	-	.	IL-Phci-IL1B
HiC_scaffold_4	manual-annotation	Exon	373333086	373332910	.	-	.	IL-Phci-IL1B
HiC_scaffold_4	manual-annotation	Exon	373331690	373331559	.	-	.	IL-Phci-IL1B
HiC_scaffold_4	manual-annotation	Exon	373330926	373330645	.	-	.	IL-Phci-IL1B
HiC_scaffold_4	manual-annotation	Gene	373633709	373634476	.	+	.	IL-Phci-IL1F10
HiC_scaffold_4	manual-annotation	Exon	373633709	373633837	.	+	.	IL-Phci-IL1F10
HiC_scaffold_4	manual-annotation	Exon	373634258	373634476	.	+	.	IL-Phci-IL1F10
HiC_scaffold_4	manual-annotation	Gene	373703206	373708998	.	+	.	IL-Phci-IL1RN
HiC_scaffold_4	manual-annotation	Exon	373703206	373703322	.	+	.	IL-Phci-IL1RN
HiC_scaffold_4	manual-annotation	Exon	373704854	373704955	.	+	.	IL-Phci-IL1RN
HiC_scaffold_4	manual-annotation	Exon	373706946	373707062	.	+	.	IL-Phci-IL1RN
HiC_scaffold_4	manual-annotation	Exon	373708774	373708998	.	+	.	IL-Phci-IL1RN
HiC_scaffold_6	manual-annotation	Gene	255645489	255650639	.	+	.	IL-Phci-IL2
HiC_scaffold_6	manual-annotation	Exon	255645489	255645725	.	+	.	IL-Phci-IL2
HiC_scaffold_6	manual-annotation	Exon	255648340	255648483	.	+	.	IL-Phci-IL2
HiC_scaffold_6	manual-annotation	Exon	255650547	255650639	.	+	.	IL-Phci-IL2
HiC_scaffold_3	manual-annotation	Gene	104945622	104948608	.	+	.	IL-Phci-IL20
HiC_scaffold_3	manual-annotation	Exon	104945622	104945768	.	+	.	IL-Phci-IL20
HiC_scaffold_3	manual-annotation	Exon	104946089	104946154	.	+	.	IL-Phci-IL20
HiC_scaffold_3	manual-annotation	Exon	104946276	104946434	.	+	.	IL-Phci-IL20
HiC_scaffold_3	manual-annotation	Exon	104947107	104947178	.	+	.	IL-Phci-IL20
HiC_scaffold_3	manual-annotation	Exon	104948529	104948608	.	+	.	IL-Phci-IL20
HiC_scaffold_6	manual-annotation	Gene	255550801	255561505	.	+	.	IL-Phci-IL21
HiC_scaffold_6	manual-annotation	Exon	255550801	255550944	.	+	.	IL-Phci-IL21
HiC_scaffold_6	manual-annotation	Exon	255557799	255557951	.	+	.	IL-Phci-IL21
HiC_scaffold_6	manual-annotation	Exon	255561284	255561505	.	+	.	IL-Phci-IL21
HiC_scaffold_5	manual-annotation	Gene	61701719	61703333	.	+	.	IL-Phci-IL22
HiC_scaffold_5	manual-annotation	Exon	61701719	61701910	.	+	.	IL-Phci-IL22
HiC_scaffold_5	manual-annotation	Exon	61703178	61703333	.	+	.	IL-Phci-IL22
HiC_scaffold_5	manual-annotation	Gene	75092596	75090898	.	-	.	IL-Phci-IL23
HiC_scaffold_5	manual-annotation	Exon	75092596	75092444	.	-	.	IL-Phci-IL23
HiC_scaffold_5	manual-annotation	Exon	75091558	75091445	.	-	.	IL-Phci-IL23
HiC_scaffold_5	manual-annotation	Exon	75091313	75091221	.	-	.	IL-Phci-IL23
HiC_scaffold_5	manual-annotation	Exon	75091053	75090898	.	-	.	IL-Phci-IL23
HiC_scaffold_3	manual-annotation	Gene	104991209	104996292	.	+	.	IL-Phci-IL24
HiC_scaffold_3	manual-annotation	Exon	104991209	104991370	.	+	.	IL-Phci-IL24
HiC_scaffold_3	manual-annotation	Exon	104994469	104994627	.	+	.	IL-Phci-IL24
HiC_scaffold_3	manual-annotation	Exon	104996218	104996292	.	+	.	IL-Phci-IL24
HiC_scaffold_7	manual-annotation	Gene	89934834	89937017	.	+	.	IL-Phci-IL25
HiC_scaffold_7	manual-annotation	Exon	89934834	89935100	.	+	.	IL-Phci-IL25
HiC_scaffold_7	manual-annotation	Exon	89936760	89937017	.	+	.	IL-Phci-IL25
HiC_scaffold_5	manual-annotation	Gene	61726784	61740898	.	+	.	IL-Phci-IL26
HiC_scaffold_5	manual-annotation	Exon	61726784	61726954	.	+	.	IL-Phci-IL26
HiC_scaffold_5	manual-annotation	Exon	61727352	61727540	.	+	.	IL-Phci-IL26
HiC_scaffold_5	manual-annotation	Exon	61740791	61740898	.	+	.	IL-Phci-IL26
HiC_scaffold_1	manual-annotation	Gene	126995368	126994071	.	-	.	IL-Phci-IL27
HiC_scaffold_1	manual-annotation	Exon	126995368	126995177	.	-	.	IL-Phci-IL27
HiC_scaffold_1	manual-annotation	Exon	126995064	126994966	.	-	.	IL-Phci-IL27
HiC_scaffold_1	manual-annotation	Exon	126994544	126994071	.	-	.	IL-Phci-IL27
HiC_scaffold_1	manual-annotation	Gene	118853079	118837668	.	-	.	IL-Phci-IL33
HiC_scaffold_1	manual-annotation	Exon	118853079	118852966	.	-	.	IL-Phci-IL33
HiC_scaffold_1	manual-annotation	Exon	118848782	118848666	.	-	.	IL-Phci-IL33
HiC_scaffold_1	manual-annotation	Exon	118837844	118837668	.	-	.	IL-Phci-IL33
HiC_scaffold_4	manual-annotation	Gene	373582193	373587841	.	+	.	IL-Phci-IL36L2
HiC_scaffold_4	manual-annotation	Exon	373582193	373582303	.	+	.	IL-Phci-IL36L2
HiC_scaffold_4	manual-annotation	Exon	373583327	373583479	.	+	.	IL-Phci-IL36L2
HiC_scaffold_4	manual-annotation	Exon	373587629	373587841	.	+	.	IL-Phci-IL36L2
HiC_scaffold_4	manual-annotation	Gene	373612637	373615227	.	+	.	IL-Phci-IL36RN
HiC_scaffold_4	manual-annotation	Exon	373612637	373612747	.	+	.	IL-Phci-IL36RN
HiC_scaffold_4	manual-annotation	Exon	373614592	373614729	.	+	.	IL-Phci-IL36RN
HiC_scaffold_4	manual-annotation	Exon	373615006	373615227	.	+	.	IL-Phci-IL36RN
HiC_scaffold_4	manual-annotation	Gene	62812313	62805260	.	-	.	IL-Phci-IL4p
HiC_scaffold_4	manual-annotation	Exon	62812313	62812167	.	-	.	IL-Phci-IL4p
HiC_scaffold_4	manual-annotation	Exon	62806225	62806106	.	-	.	IL-Phci-IL4p
HiC_scaffold_4	manual-annotation	Exon	62805364	62805260	.	-	.	IL-Phci-IL4p
HiC_scaffold_4	manual-annotation	Gene	62975362	62977128	.	+	.	IL-Phci-IL5
HiC_scaffold_4	manual-annotation	Exon	62975362	62975511	.	+	.	IL-Phci-IL5
HiC_scaffold_4	manual-annotation	Exon	62976795	62976923	.	+	.	IL-Phci-IL5
HiC_scaffold_4	manual-annotation	Exon	62977015	62977128	.	+	.	IL-Phci-IL5
HiC_scaffold_5	manual-annotation	Gene	280527985	280524032	.	-	.	IL-Phci-IL6
HiC_scaffold_5	manual-annotation	Exon	280527985	280527872	.	-	.	IL-Phci-IL6
HiC_scaffold_5	manual-annotation	Exon	280526477	280526307	.	-	.	IL-Phci-IL6
HiC_scaffold_5	manual-annotation	Exon	280524217	280524032	.	-	.	IL-Phci-IL6
HiC_scaffold_1	manual-annotation	Gene	451125994	451176740	.	+	.	IL-Phci-IL7
HiC_scaffold_1	manual-annotation	Exon	451125994	451126060	.	+	.	IL-Phci-IL7
HiC_scaffold_1	manual-annotation	Exon	451143029	451143170	.	+	.	IL-Phci-IL7
HiC_scaffold_1	manual-annotation	Exon	451156830	451156912	.	+	.	IL-Phci-IL7
HiC_scaffold_1	manual-annotation	Exon	451158273	451158417	.	+	.	IL-Phci-IL7
HiC_scaffold_1	manual-annotation	Exon	451176616	451176740	.	+	.	IL-Phci-IL7
HiC_scaffold_6	manual-annotation	Gene	247001917	247000117	.	-	.	IL-Phci-IL8
HiC_scaffold_6	manual-annotation	Exon	247001917	247001780	.	-	.	IL-Phci-IL8
HiC_scaffold_6	manual-annotation	Exon	247000239	247000117	.	-	.	IL-Phci-IL8
HiC_scaffold_4	manual-annotation	Gene	69647956	69641905	.	-	.	IL-Phci-IL9
HiC_scaffold_4	manual-annotation	Exon	69647956	69647804	.	-	.	IL-Phci-IL9
HiC_scaffold_4	manual-annotation	Exon	69645233	69645084	.	-	.	IL-Phci-IL9
HiC_scaffold_4	manual-annotation	Exon	69642012	69641905	.	-	.	IL-Phci-IL9
HiC_scaffold_2	manual-annotation	Gene	623541675	623528189	.	-	.	LRC-Phci-KIG1
HiC_scaffold_2	manual-annotation	Exon	623541675	623541430	.	-	.	LRC-Phci-KIG1
HiC_scaffold_2	manual-annotation	Exon	623531106	623530837	.	-	.	LRC-Phci-KIG1
HiC_scaffold_2	manual-annotation	Exon	623530484	623530215	.	-	.	LRC-Phci-KIG1
HiC_scaffold_2	manual-annotation	Exon	623528446	623528189	.	-	.	LRC-Phci-KIG1
HiC_scaffold_2	manual-annotation	Gene	624359256	624359898	.	+	.	LRC-Phci-KIG10
HiC_scaffold_2	manual-annotation	Exon	624359256	624359447	.	+	.	LRC-Phci-KIG10
HiC_scaffold_2	manual-annotation	Exon	624359647	624359898	.	+	.	LRC-Phci-KIG10
HiC_scaffold_2	manual-annotation	Gene	623183249	623182977	.	-	.	LRC-Phci-KIG11
HiC_scaffold_2	manual-annotation	Exon	623183249	623182977	.	-	.	LRC-Phci-KIG11
HiC_scaffold_2	manual-annotation	Gene	623050577	623048344	.	-	.	LRC-Phci-KIG12
HiC_scaffold_2	manual-annotation	Exon	623050577	623050341	.	-	.	LRC-Phci-KIG12
HiC_scaffold_2	manual-annotation	Exon	623048598	623048344	.	-	.	LRC-Phci-KIG12
HiC_scaffold_2	manual-annotation	Gene	624254577	624254786	.	+	.	LRC-Phci-KIG13
HiC_scaffold_2	manual-annotation	Exon	624254577	624254786	.	+	.	LRC-Phci-KIG13
HiC_scaffold_2	manual-annotation	Gene	623223044	623224327	.	+	.	LRC-Phci-KIG14
HiC_scaffold_2	manual-annotation	Exon	623223044	623223286	.	+	.	LRC-Phci-KIG14
HiC_scaffold_2	manual-annotation	Exon	623224073	623224327	.	+	.	LRC-Phci-KIG14
HiC_scaffold_2	manual-annotation	Gene	624152925	624151698	.	-	.	LRC-Phci-KIG15
HiC_scaffold_2	manual-annotation	Exon	624152925	624152659	.	-	.	LRC-Phci-KIG15
HiC_scaffold_2	manual-annotation	Exon	624151946	624151698	.	-	.	LRC-Phci-KIG15
HiC_scaffold_2	manual-annotation	Gene	624134914	624133940	.	-	.	LRC-Phci-KIG16
HiC_scaffold_2	manual-annotation	Exon	624134914	624134645	.	-	.	LRC-Phci-KIG16
HiC_scaffold_2	manual-annotation	Exon	624134197	624133940	.	-	.	LRC-Phci-KIG16
HiC_scaffold_2	manual-annotation	Gene	622975428	622973218	.	-	.	LRC-Phci-KIG18
HiC_scaffold_2	manual-annotation	Exon	622975428	622975174	.	-	.	LRC-Phci-KIG18
HiC_scaffold_2	manual-annotation	Exon	622973481	622973218	.	-	.	LRC-Phci-KIG18
HiC_scaffold_2	manual-annotation	Gene	624125381	624125142	.	-	.	LRC-Phci-KIG19
HiC_scaffold_2	manual-annotation	Exon	624125381	624125142	.	-	.	LRC-Phci-KIG19
HiC_scaffold_2	manual-annotation	Gene	623446213	623443659	.	-	.	LRC-Phci-KIG2
HiC_scaffold_2	manual-annotation	Exon	623446213	623446013	.	-	.	LRC-Phci-KIG2
HiC_scaffold_2	manual-annotation	Exon	623445657	623445442	.	-	.	LRC-Phci-KIG2
HiC_scaffold_2	manual-annotation	Exon	623444633	623444373	.	-	.	LRC-Phci-KIG2
HiC_scaffold_2	manual-annotation	Exon	623443916	623443659	.	-	.	LRC-Phci-KIG2
HiC_scaffold_2	manual-annotation	Gene	624095573	624094576	.	-	.	LRC-Phci-KIG20
HiC_scaffold_2	manual-annotation	Exon	624095573	624095304	.	-	.	LRC-Phci-KIG20
HiC_scaffold_2	manual-annotation	Exon	624094818	624094576	.	-	.	LRC-Phci-KIG20
HiC_scaffold_2	manual-annotation	Gene	623048344	623048613	.	+	.	LRC-Phci-KIG21
HiC_scaffold_2	manual-annotation	Exon	623048344	623048613	.	+	.	LRC-Phci-KIG21
HiC_scaffold_2	manual-annotation	Gene	623182564	623182364	.	-	.	LRC-Phci-KIG23
HiC_scaffold_2	manual-annotation	Exon	623182564	623182364	.	-	.	LRC-Phci-KIG23
HiC_scaffold_2	manual-annotation	Gene	623414789	623413021	.	-	.	LRC-Phci-KIG24
HiC_scaffold_2	manual-annotation	Exon	623414789	623414523	.	-	.	LRC-Phci-KIG24
HiC_scaffold_2	manual-annotation	Exon	623413275	623413021	.	-	.	LRC-Phci-KIG24
HiC_scaffold_2	manual-annotation	Gene	623474213	623469244	.	-	.	LRC-Phci-KIG25
HiC_scaffold_2	manual-annotation	Exon	623474213	623473971	.	-	.	LRC-Phci-KIG25
HiC_scaffold_2	manual-annotation	Exon	623471512	623471246	.	-	.	LRC-Phci-KIG25
HiC_scaffold_2	manual-annotation	Exon	623470223	623469963	.	-	.	LRC-Phci-KIG25
HiC_scaffold_2	manual-annotation	Exon	623469501	623469244	.	-	.	LRC-Phci-KIG25
HiC_scaffold_2	manual-annotation	Gene	623447528	623447283	.	-	.	LRC-Phci-KIG26
HiC_scaffold_2	manual-annotation	Exon	623447528	623447283	.	-	.	LRC-Phci-KIG26
HiC_scaffold_2	manual-annotation	Gene	623574085	623573840	.	-	.	LRC-Phci-KIG27
HiC_scaffold_2	manual-annotation	Exon	623574085	623573840	.	-	.	LRC-Phci-KIG27
HiC_scaffold_2	manual-annotation	Gene	626971252	626977482	.	+	.	LRC-Phci-KIG3
HiC_scaffold_2	manual-annotation	Exon	626971252	626971512	.	+	.	LRC-Phci-KIG3
HiC_scaffold_2	manual-annotation	Exon	626974992	626975249	.	+	.	LRC-Phci-KIG3
HiC_scaffold_2	manual-annotation	Exon	626977219	626977482	.	+	.	LRC-Phci-KIG3
HiC_scaffold_2	manual-annotation	Gene	623571344	623569215	.	-	.	LRC-Phci-KIG4
HiC_scaffold_2	manual-annotation	Exon	623571344	623571075	.	-	.	LRC-Phci-KIG4
HiC_scaffold_2	manual-annotation	Exon	623570208	623569948	.	-	.	LRC-Phci-KIG4
HiC_scaffold_2	manual-annotation	Exon	623569454	623569215	.	-	.	LRC-Phci-KIG4
HiC_scaffold_2	manual-annotation	Gene	622962455	622960663	.	-	.	LRC-Phci-KIG5
HiC_scaffold_2	manual-annotation	Exon	622962455	622962201	.	-	.	LRC-Phci-KIG5
HiC_scaffold_2	manual-annotation	Exon	622960860	622960663	.	-	.	LRC-Phci-KIG5
HiC_scaffold_2	manual-annotation	Gene	622985732	622983855	.	-	.	LRC-Phci-KIG6
HiC_scaffold_2	manual-annotation	Exon	622985732	622985478	.	-	.	LRC-Phci-KIG6
HiC_scaffold_2	manual-annotation	Exon	622984118	622983855	.	-	.	LRC-Phci-KIG6
HiC_scaffold_2	manual-annotation	Gene	623126005	623122570	.	-	.	LRC-Phci-KIG7
HiC_scaffold_2	manual-annotation	Exon	623126005	623125763	.	-	.	LRC-Phci-KIG7
HiC_scaffold_2	manual-annotation	Exon	623122824	623122570	.	-	.	LRC-Phci-KIG7
HiC_scaffold_2	manual-annotation	Gene	623112361	623111555	.	-	.	LRC-Phci-KIG8
HiC_scaffold_2	manual-annotation	Exon	623112361	623112116	.	-	.	LRC-Phci-KIG8
HiC_scaffold_2	manual-annotation	Exon	623111809	623111555	.	-	.	LRC-Phci-KIG8
HiC_scaffold_2	manual-annotation	Gene	623015647	623014782	.	-	.	LRC-Phci-KIG9
HiC_scaffold_2	manual-annotation	Exon	623015647	623015402	.	-	.	LRC-Phci-KIG9
HiC_scaffold_2	manual-annotation	Exon	623015036	623014782	.	-	.	LRC-Phci-KIG9
HiC_scaffold_3	manual-annotation	Gene	232977046	232959578	.	-	.	MHCIII-Phci-ABHD16A
HiC_scaffold_3	manual-annotation	Exon	232977046	232976897	.	-	.	MHCIII-Phci-ABHD16A
HiC_scaffold_3	manual-annotation	Exon	232974309	232974220	.	-	.	MHCIII-Phci-ABHD16A
HiC_scaffold_3	manual-annotation	Exon	232973078	232972974	.	-	.	MHCIII-Phci-ABHD16A
HiC_scaffold_3	manual-annotation	Exon	232967059	232966985	.	-	.	MHCIII-Phci-ABHD16A
HiC_scaffold_3	manual-annotation	Exon	232966760	232966602	.	-	.	MHCIII-Phci-ABHD16A
HiC_scaffold_3	manual-annotation	Exon	232966108	232965782	.	-	.	MHCIII-Phci-ABHD16A
HiC_scaffold_3	manual-annotation	Exon	232962257	232962087	.	-	.	MHCIII-Phci-ABHD16A
HiC_scaffold_3	manual-annotation	Exon	232961401	232961297	.	-	.	MHCIII-Phci-ABHD16A
HiC_scaffold_3	manual-annotation	Exon	232960741	232960679	.	-	.	MHCIII-Phci-ABHD16A
HiC_scaffold_3	manual-annotation	Exon	232960571	232960197	.	-	.	MHCIII-Phci-ABHD16A
HiC_scaffold_3	manual-annotation	Exon	232960098	232959997	.	-	.	MHCIII-Phci-ABHD16A
HiC_scaffold_3	manual-annotation	Exon	232959853	232959578	.	-	.	MHCIII-Phci-ABHD16A
HiC_scaffold_3	manual-annotation	Gene	233519427	233519427	.	-	.	MHCIII-Phci-AGER
HiC_scaffold_3	manual-annotation	Exon	233519427	233519320	.	-	.	MHCIII-Phci-AGER
HiC_scaffold_3	manual-annotation	Exon	233519225	233518764	.	-	.	MHCIII-Phci-AGER
HiC_scaffold_3	manual-annotation	Exon	233518713	233518591	.	-	.	MHCIII-Phci-AGER
HiC_scaffold_3	manual-annotation	Exon	233518508	233518257	.	-	.	MHCIII-Phci-AGER
HiC_scaffold_3	manual-annotation	Exon	233518067	233517975	.	-	.	MHCIII-Phci-AGER
HiC_scaffold_3	manual-annotation	Exon	233517757	233519427	.	-	.	MHCIII-Phci-AGER
HiC_scaffold_3	manual-annotation	Gene	233505634	233502235	.	-	.	MHCIII-Phci-AGPAT1
HiC_scaffold_3	manual-annotation	Exon	233505634	233505434	.	-	.	MHCIII-Phci-AGPAT1
HiC_scaffold_3	manual-annotation	Exon	233505140	233505003	.	-	.	MHCIII-Phci-AGPAT1
HiC_scaffold_3	manual-annotation	Exon	233504499	233504269	.	-	.	MHCIII-Phci-AGPAT1
HiC_scaffold_3	manual-annotation	Exon	233504136	233503912	.	-	.	MHCIII-Phci-AGPAT1
HiC_scaffold_3	manual-annotation	Exon	233503856	233503779	.	-	.	MHCIII-Phci-AGPAT1
HiC_scaffold_3	manual-annotation	Exon	233502393	233502235	.	-	.	MHCIII-Phci-AGPAT1
HiC_scaffold_3	manual-annotation	Gene	232834116	232834698	.	-	.	MHCIII-Phci-AIF1
HiC_scaffold_3	manual-annotation	Exon	232833314	232833385	.	-	.	MHCIII-Phci-AIF1
HiC_scaffold_3	manual-annotation	Exon	232833478	232833609	.	-	.	MHCIII-Phci-AIF1
HiC_scaffold_3	manual-annotation	Exon	232834116	232834280	.	-	.	MHCIII-Phci-AIF1
HiC_scaffold_3	manual-annotation	Exon	232834564	232834695	.	-	.	MHCIII-Phci-AIF1
HiC_scaffold_3	manual-annotation	Gene	232871463	232873312	.	+	.	MHCIII-Phci-APOM
HiC_scaffold_3	manual-annotation	Exon	232871463	232871603	.	+	.	MHCIII-Phci-APOM
HiC_scaffold_3	manual-annotation	Exon	232871964	232872122	.	+	.	MHCIII-Phci-APOM
HiC_scaffold_3	manual-annotation	Exon	232872437	232872625	.	+	.	MHCIII-Phci-APOM
HiC_scaffold_3	manual-annotation	Exon	232872724	232872831	.	+	.	MHCIII-Phci-APOM
HiC_scaffold_3	manual-annotation	Exon	232873049	232873312	.	+	.	MHCIII-Phci-APOM
HiC_scaffold_3	manual-annotation	Gene	232766604	232765486	.	-	.	MHCIII-Phci-ATP6V1G2
HiC_scaffold_3	manual-annotation	Exon	232766604	232766506	.	-	.	MHCIII-Phci-ATP6V1G2
HiC_scaffold_3	manual-annotation	Exon	232765656	232765486	.	-	.	MHCIII-Phci-ATP6V1G2
HiC_scaffold_3	manual-annotation	Gene	232867426	232853693	.	-	.	MHCIII-Phci-BAG6
HiC_scaffold_3	manual-annotation	Exon	232867426	232867313	.	-	.	MHCIII-Phci-BAG6
HiC_scaffold_3	manual-annotation	Exon	232865513	232865388	.	-	.	MHCIII-Phci-BAG6
HiC_scaffold_3	manual-annotation	Exon	232865281	232865081	.	-	.	MHCIII-Phci-BAG6
HiC_scaffold_3	manual-annotation	Exon	232864051	232863956	.	-	.	MHCIII-Phci-BAG6
HiC_scaffold_3	manual-annotation	Exon	232862776	232862633	.	-	.	MHCIII-Phci-BAG6
HiC_scaffold_3	manual-annotation	Exon	232861466	232861266	.	-	.	MHCIII-Phci-BAG6
HiC_scaffold_3	manual-annotation	Exon	232858880	232858764	.	-	.	MHCIII-Phci-BAG6
HiC_scaffold_3	manual-annotation	Exon	232856667	232856524	.	-	.	MHCIII-Phci-BAG6
[truncated: 847 more rows]

## Sheet: Woylie GCA_023548195.1
betpen_scaffold130	manual-annotation	Gene	15164769	15185666	.	+	.	Ext. MHCI-Bepe-GABBR1
[truncated: 1,861 more rows]

[truncated: 3 more sheets: Wombat vu-2k, Antechinus GCA_016696395.1, Numbat GCA_023553655.1]
